# Supplementary material for: A robust mean and variance test with application to high-dimensional phenotypes
Source: Eur J Epidemiol. 2021 Oct 15;37(4):377–87. doi: 10.1007/s10654-021-00805-w (PMC9187575; doi:10.1007/s10654-021-00805-w)
Supplement: Supplementary file 1 — Supplementary file1 (XLSX 1154 kb) [file 10654_2021_805_MOESM1_ESM.xlsx]

## Sheet: Table S1
Model	Exposure	Distribution	Type I error	95% CI
Brown-Forsythe	Binary	Log-normal	0.05	0.0373354	0.0653905
Brown-Forsythe	Binary	Mixed Normal	0.057	0.0434536	0.0732227
Brown-Forsythe	Binary	Normal	0.05	0.0373354	0.0653905
Brown-Forsythe	Binary	t-distribution, n=4	0.045	0.0330096	0.0597528
Brown-Forsythe	Categorical	Log-normal	0.043	0.0312912	0.0574863
Brown-Forsythe	Categorical	Mixed Normal	0.047	0.0347351	0.0620126
Brown-Forsythe	Categorical	Normal	0.049	0.0364671	0.0642661
Brown-Forsythe	Categorical	t-distribution, n=4	0.043	0.0312912	0.0574863
Brown-Forsythe	Continuous	Log-normal	0.056	0.0425755	0.0721077
Brown-Forsythe	Continuous	Mixed Normal	0.048	0.0356003	0.0631401
Brown-Forsythe	Continuous	Normal	0.054	0.0408234	0.069874
Brown-Forsythe	Continuous	t-distribution, n=4	0.049	0.0364671	0.0642661
JLSp	Binary	Log-normal	0.1	0.0821053	0.120288	*
JLSp	Binary	Mixed Normal	0.083	0.0666489	0.101853	*
JLSp	Binary	Normal	0.052	0.0390765	0.067635
JLSp	Binary	t-distribution, n=4	0.03	0.0203305	0.0425514	*
JLSp	Categorical	Log-normal	0.099	0.0811911	0.119208	*
JLSp	Categorical	Mixed Normal	0.072	0.0567587	0.0898157	*
JLSp	Categorical	Normal	0.063	0.0487469	0.079888
JLSp	Categorical	t-distribution, n=4	0.043	0.0312912	0.0574863
JLSp	Continuous	Log-normal	0.09	0.0729905	0.109467	*
JLSp	Continuous	Mixed Normal	0.079	0.0630412	0.0974871	*
JLSp	Continuous	Normal	0.045	0.0330096	0.0597528
JLSp	Continuous	t-distribution, n=4	0.047	0.0347351	0.0620126
JLSsc	Binary	Log-normal	0.041	0.0295802	0.0552125
JLSsc	Binary	Mixed Normal	0.048	0.0356003	0.0631401
JLSsc	Binary	Normal	0.056	0.0425755	0.0721077
JLSsc	Binary	t-distribution, n=4	0.038	0.0270288	0.0517871
JLSsc	Categorical	Log-normal	0.048	0.0356003	0.0631401
JLSsc	Categorical	Mixed Normal	0.049	0.0364671	0.0642661
JLSsc	Categorical	Normal	0.059	0.0452134	0.0754491
JLSsc	Categorical	t-distribution, n=4	0.036	0.0253389	0.0494929	*
JLSsc	Continuous	Log-normal	0.053	0.0399493	0.0687552
JLSsc	Continuous	Mixed Normal	0.051	0.0382052	0.0665135
JLSsc	Continuous	Normal	0.047	0.0347351	0.0620126
JLSsc	Continuous	t-distribution, n=4	0.041	0.0295802	0.0552125
Linear regression	Binary	Log-normal	0.045	0.0330096	0.0597528
Linear regression	Binary	Mixed Normal	0.048	0.0356003	0.0631401
Linear regression	Binary	Normal	0.054	0.0408234	0.069874
Linear regression	Binary	t-distribution, n=4	0.056	0.0425755	0.0721077
Linear regression	Categorical	Log-normal	0.049	0.0364671	0.0642661
Linear regression	Categorical	Mixed Normal	0.049	0.0364671	0.0642661
Linear regression	Categorical	Normal	0.05	0.0373354	0.0653905
Linear regression	Categorical	t-distribution, n=4	0.043	0.0312912	0.0574863
Linear regression	Continuous	Log-normal	0.055	0.0416988	0.0709915
Linear regression	Continuous	Mixed Normal	0.051	0.0382052	0.0665135
Linear regression	Continuous	Normal	0.046	0.0338715	0.0608836
Linear regression	Continuous	t-distribution, n=4	0.036	0.0253389	0.0494929	*

## Sheet: Table S2
Covariate		Mean (SD) or %
Gestational age (weeks)		39.5 (1.5)
Casearan section	No	90.3
	Yes	9.7
Offspring gender	Male	48.7
	Female	51.3
Maternal age (years)		29.8 (4.4)
Parity	0	46.8
	1	37.9
	2	12
	3+	3.4
Maternal education	CSE	7.5
	Vocational	7.1
	O-level	34.5
	A-level	29.9
	Degree	21
Family social class	I	20.3
	II	44.7
	III (non-manual)	23.7
	III (manual)	7.5
	IV or V	3.8
Maternal BMI (kg/m2)		22.8 (3.7)
Maternal weight (kg)		62 (10.6)
Maternal smoking	Never smoked	62.1
	Smoked	37.9
Alcohol consumption	Non-drinker	34.3
	Drank during pregnancy	65.7

## Sheet: Table S3
CpG					Naeem exclusions		Location test			Scale test			Joint tests
Probe	Chromosome	Postion	Gene	CpG type	Flag	Caution	Beta	SE	P	Beta	SE	P	P JLSp	P JLSsc	Previously reported
cg05475702	1	812248	FAM41C	Open sea	N	SNP/Indel	-0.03305	0.00274	4.75e-31	-0.00033	0.00167	0.843	2.84e-29	5.97e-29	Y
cg03725447	1	860008	SAMD11	Island	Y	SNP/Indel	-0.00474	0.00082	1.29e-08	-0.00181	0.00052	0.00057	1.96e-10	6.1e-08	Y
cg24704476	1	956799	AGRN	South shore	N	SNP/Indel	-0.01554	0.00258	2.57e-09	0.00074	0.0015	0.621	3.39e-08	1.12e-08	Y
cg16318112	1	969254	AGRN	Island	N		-0.01702	0.00092	3.01e-64	-0.00553	0.00062	1.72e-18	9.74e-80	5.19e-63	Y
cg21778193	1	1098070		Island	N	SNP/Indel	-0.03249	0.00574	2.1e-08	-0.00087	0.00345	0.8	3.18e-07	5.91e-08	N
cg04972348	1	1100035		Island	Y	SNP/Indel	-0.04911	0.00661	2.78e-13	-0.00805	0.00392	0.0403	3.71e-13	9.98e-13	Y
cg06618740	1	1100126		Island	N	SNP/Indel	-0.04655	0.00703	6.56e-11	0.00974	0.00417	0.0196	3.64e-11	2.97e-10	Y
cg15414773	1	1100360		Island	N		-0.03284	0.00591	3.68e-08	0.00214	0.00355	0.548	3.78e-07	1.08e-07	Y
cg26578072	1	1108521	TTLL10	North shore	Y	Repeat region; SNP/Indel	0.02279	0.00374	1.78e-09	-0.00264	0.00237	0.265	1.06e-08	9.77e-09	N
cg13924635	1	1168432	SDF4	Island	N		0.0136	0.00338	6.4e-05	-0.00526	0.00283	0.0634	5.44e-05	9.26e-08	Y
cg21679391	1	1286917		South shore	Y	SNP/Indel	-0.02038	0.00657	0.002	0.00845	0.00553	0.127	0.00235	1.28e-09	N
cg17132079	1	1294140	MXRA8	South shelf	N		-0.01841	0.00235	1.61e-14	-0.00147	0.00142	0.302	1.65e-13	1.04e-13	Y
cg00294152	1	1348792		Open sea	Y	Repeat region; SNP/Indel; Uknown factors	0.03388	0.00593	1.51e-08	-0.0097	0.00343	0.00478	1.76e-09	2.04e-08	N
cg00060374	1	1355235	LOC441869	Island	N		-0.0235	0.0043	6.01e-08	-0.00245	0.00258	0.343	3.85e-07	3.01e-07	N
cg22517356	1	1361216	TMEM88B	North shore	N		-0.01706	0.00296	1.13e-08	0.00036	0.00178	0.84	1.85e-07	5.79e-08	N
cg09368716	1	1361655	TMEM88B	Island	N		-0.03214	0.00427	1.39e-13	0.00133	0.00248	0.592	2.57e-12	1.19e-12	Y
cg12208770	1	1361666	TMEM88B	Island	N		-0.02432	0.00323	1.41e-13	-7e-05	0.00187	0.97	4.19e-12	1.25e-12	Y
cg26863172	1	1361729	TMEM88B	Island	Y	SNP/Indel	-0.06372	0.0068	6.79e-20	0.00373	0.00393	0.343	1.08e-18	9.44e-19	Y
cg04865726	1	1365911		South shelf	N		-0.04128	0.00461	2.28e-18	-0.0079	0.00291	0.00666	7.09e-19	2.68e-18	Y
cg12407057	1	1366206		South shelf	Y	SNP/Indel	-0.0602	0.0065	1.69e-19	0.00429	0.00384	0.264	2.04e-18	3.25e-20	Y
cg11156891	1	1366274		South shelf	Y	SNP; SNP/Indel	-0.08295	0.00977	9.63e-17	-0.01526	0.00592	0.0101	4.11e-17	5.34e-17	Y
cg09860601	1	1374601	VWA1	Island	N		-0.02575	0.00461	3.11e-08	0.00194	0.00267	0.469	2.78e-07	1.57e-07	Y
cg19639479	1	1374669	VWA1	Island	Y	SNP/Indel	-0.02809	0.00465	2.38e-09	0.0017	0.00281	0.547	2.79e-08	2.5e-09	N
cg09603935	1	1375448	VWA1	Island	Y	Indel; SNP/Indel	-0.01188	0.00172	1.05e-11	0.00674	0.00124	6.86e-08	3.07e-17	5.43e-11	Y
cg03116557	1	1375480	VWA1	Island	N	SNP/Indel	-0.03294	0.00461	1.95e-12	0.0036	0.00272	0.185	1.07e-11	1.4e-11	Y
cg13570957	1	1375556	VWA1	Island	N		-0.0345	0.00531	1.44e-10	0.00092	0.0032	0.773	2.66e-09	8.58e-10	Y
cg03538326	1	1375845	VWA1	South shore	Y	SNP/Indel	-0.05892	0.00661	3.27e-18	-0.00047	0.00395	0.905	1.22e-16	2.88e-17	Y
cg00088251	1	1449754	ATAD3A	South shore	N	SNP/Indel	0.01651	0.0028	5.67e-09	3e-05	0.00165	0.984	1.12e-07	2.1e-08	N
cg00558749	1	1713950		Island	Y	Uknown factors	-0.02234	0.00365	1.46e-09	-0.00204	0.00221	0.356	1.17e-08	8.8e-09	Y
cg16926213	1	1841314		South shore	N		-0.03245	0.00553	6.51e-09	-0.00091	0.00311	0.769	1.01e-07	4.51e-09	Y
cg06203364	1	2137307	C1orf86	Island	Y	Uknown factors	-0.03095	0.00381	1.7e-15	0.0023	0.00226	0.308	1.9e-14	1.69e-14	Y
cg03665132	1	2137325	C1orf86	Island	N	SNP/Indel	-0.01659	0.00276	2.83e-09	-0.00208	0.0017	0.223	1.4e-08	1.59e-08	Y
cg00618291	1	2234291	SKI	North shore	N	SNP/Indel	0.02949	0.00408	1.13e-12	0.00243	0.00275	0.377	1.25e-11	3.5e-15	Y
cg16355231	1	2344979	PEX10	North shore	N		-0.06229	0.00441	1.1e-40	0.00232	0.00261	0.374	3.86e-39	1.12e-37	Y
cg23928726	1	2344998	PEX10	North shore	N		-0.03589	0.0025	5.45e-42	-0.00375	0.00146	0.0102	5.61e-42	6.34e-38	Y
cg19098932	1	2345152	PEX10	North shore	Y	SNP/Indel; Uknown factors	-0.03375	0.00534	4.4e-10	-0.00352	0.00316	0.265	2.79e-09	4.8e-10	Y
cg23629166	1	2345368	PEX10	North shore	Y	SNP/Indel	-0.03002	0.00391	4.63e-14	0.0022	0.00233	0.346	5.25e-13	4.25e-14	Y
cg24439334	1	2345374	PEX10	North shore	Y	SNP/Indel; Uknown factors	-0.02169	0.00306	2.81e-12	0.00275	0.00185	0.137	1.14e-11	2.14e-11	Y
cg23626733	1	2345398	PEX10	North shore	Y	SNP/Indel	-0.0502	0.00453	9.28e-27	-0.00216	0.00286	0.45	2.58e-25	1.97e-26	Y
cg20823695	1	2345410	PEX10	North shore	N		-0.0344	0.00326	1.71e-24	-0.00147	0.00203	0.47	4.54e-23	5.89e-23	Y
cg20664247	1	2345475	PEX10	North shore	N		-0.02298	0.00405	1.85e-08	-0.00131	0.00245	0.593	2.13e-07	2.97e-08	Y
cg01947769	1	2362403		South shelf	N		-0.04628	0.00789	6.34e-09	0.00356	0.00507	0.482	6.3e-08	3.56e-09	Y
cg22388472	1	2365763		Open sea	Y	SNP; SNP/Indel	-0.00634	0.00141	7.44e-06	-0.00389	0.0011	0.000425	6.5e-08	3.78e-06	Y
cg15548859	1	2381299		Open sea	N		0.02495	0.00367	1.94e-11	-0.00026	0.00218	0.906	4.53e-10	1.37e-10	Y
cg13966547	1	2406284	PLCH2	North shelf	N		0.01695	0.00298	1.87e-08	-0.00306	0.00179	0.0882	3.5e-08	5.99e-08	Y
cg18023674	1	2424003	PLCH2	Open sea	N	Indel; SNP/Indel	0.01802	0.0033	6.26e-08	0.00334	0.00201	0.0977	1.22e-07	1.7e-07	Y
cg00153101	1	2431753	PLCH2	North shore	N		-0.03103	0.00293	1.17e-24	-0.00321	0.00173	0.0633	4.38e-24	5.86e-23	Y
cg06415891	1	2467096		Island	N		0.04625	0.00645	1.66e-12	8e-05	0.00377	0.983	4.6e-11	1.3e-11	Y
cg20816361	1	2467100		Island	N		0.04099	0.00643	2.97e-10	0.00116	0.00371	0.755	5.21e-09	1.29e-09	Y
cg22948959	1	2509272		Open sea	Y	Multiple mapping; SNP/Indel	-0.03725	0.00374	3.48e-22	-0.00412	0.00222	0.0637	1.18e-21	5.98e-21	Y
cg00205605	1	2516401		North shore	N		-0.02636	0.00276	1.27e-20	0.00118	0.00161	0.464	2.81e-19	3.09e-19	Y
cg08142858	1	2718742		South shore	N		0.01881	0.00305	1.04e-09	0.00099	0.00188	0.599	1.38e-08	4.98e-09	Y
cg20768358	1	3574999	TP73	Open sea	Y	Repeat region; SNP/Indel	-0.0307	0.0049	5.81e-10	-0.01343	0.00297	6.91e-06	1.37e-13	2.63e-09	N
cg17519938	1	3713580	LRRC47	South shore	Y	Repeat region; SNP/Indel	-0.03365	0.00421	4.32e-15	-0.00115	0.00254	0.65	9.69e-14	2.17e-15	Y
cg27393162	1	5728982		Open sea	Y	SNP; SNP/Indel; Uknown factors	0.01757	0.00191	2.45e-19	-0.00156	0.00112	0.165	1.84e-18	3.77e-18	N
cg24145109	1	5806951		Open sea	Y	SNP; SNP/Indel	-0.05329	0.00705	1.06e-13	0.00067	0.00456	0.883	2.89e-12	4.73e-14	Y
cg24883265	1	5917845		Open sea	Y	SNP/Indel	0.02992	0.00469	2.9e-10	-0.00173	0.0028	0.536	3.67e-09	5.49e-10	N
cg23994888	1	6052642	NPHP4	Island	N		0.0019	0.0004	3.14e-06	-0.00014	0.00028	0.602	2.68e-05	7.89e-08	N
cg07015749	1	6085995	KCNAB2	North shore	Y	Multiple mapping; Indel; SNP/Indel	0.03793	0.00672	2.26e-08	0.01102	0.00401	0.00609	3.26e-09	1.48e-08	N
cg19180828	1	6265220	RNF207	North shore	N		-0.0266	0.00407	1.06e-10	0.00167	0.0025	0.503	1.32e-09	5.72e-10	Y
cg19694465	1	6267579	RNF207	North shore	Y	SNP; SNP/Indel	-0.05867	0.00495	4.33e-30	-0.00029	0.00299	0.922	2.74e-28	9e-28	Y
cg16359901	1	6269635	RNF207	South shore	N	SNP/Indel	-0.0085	0.00132	1.88e-10	0.00059	0.00082	0.47	2.13e-09	1.2e-09	Y
cg23164855	1	6301170		North shore	N		-0.02403	0.00351	1.48e-11	0.00017	0.00206	0.934	3.6e-10	7.68e-11	Y
cg00883218	1	6301400		North shore	Y	Uknown factors	-0.02044	0.00379	9.28e-08	0.0023	0.00227	0.312	5.31e-07	3.73e-07	Y
cg00769305	1	6303279	HES3	North shore	N	SNP/Indel	-0.02071	0.0032	1.6e-10	0.00156	0.00191	0.413	1.62e-09	7.49e-10	Y
cg04134845	1	6511705	ESPN	Island	Y	Multiple mapping; SNP/Indel	-0.01724	0.0029	4.07e-09	-0.0006	0.0017	0.724	6.08e-08	1.27e-08	N
cg07565540	1	6639754	TAS1R1	Island	N		-0.01829	0.00415	1.21e-05	-0.01016	0.00285	0.000378	9.27e-08	4.56e-05	Y
cg09272923	1	7730096	CAMTA1	Open sea	Y	SNP/Indel	-0.02648	0.00454	7.6e-09	-0.00092	0.00279	0.741	1.13e-07	4.37e-08	Y
cg12258811	1	7844735	PER3	Island	N		-0.02328	0.00373	6.93e-10	-0.00111	0.00223	0.619	9.67e-09	4.24e-09	Y
cg14204433	1	7844775	PER3	Island	Y	SNP/Indel	-0.03643	0.00522	6.26e-12	0.00238	0.0031	0.444	7.67e-11	4.69e-11	Y
cg10059324	1	7884824	PER3	North shelf	Y	Repeat region; SNP/Indel	0.04099	0.00349	1.38e-29	0.00043	0.00224	0.849	7.9e-28	2.97e-30	Y
cg17328665	1	7887199	PER3	Island	N	Indel; SNP/Indel	-0.06094	0.00736	5.02e-16	0.01612	0.00428	0.000179	4.03e-18	5.77e-15	Y
cg04725166	1	7887271	PER3	Island	Y	SNP; SNP/Indel	-0.04855	0.00521	9.91e-20	0.00234	0.00292	0.424	1.92e-18	1.92e-18	Y
cg17724687	1	7887346	PER3	Island	Y	SNP; SNP/Indel	-0.06311	0.0079	4.48e-15	0.02561	0.00494	2.68e-07	5.91e-20	4.4e-14	Y
cg08926642	1	7887455	PER3	Island	Y	SNP/Indel	-0.08155	0.00939	1.98e-17	0.03056	0.0054	2.13e-08	2.42e-23	2.88e-16	Y
cg09168692	1	7887560	PER3	South shore	Y	SNP; SNP/Indel	-0.05826	0.00655	3.83e-18	-0.00011	0.00365	0.976	1.54e-16	1.71e-17	Y
cg24251814	1	8013974		North shore	N	SNP/Indel	-0.00944	0.00201	3.23e-06	-0.00512	0.00146	0.000476	3.27e-08	9.49e-07	Y
cg13808198	1	8087518	ERRFI1	South shore	N		-0.02078	0.00381	6.44e-08	-0.00421	0.00232	0.0695	9.05e-08	1.19e-07	N
cg18165065	1	8130665		Open sea	N	Indel; SNP/Indel	-0.03112	0.00467	4.72e-11	0.00249	0.00282	0.377	4.58e-10	3.62e-11	Y
cg06974662	1	8277080		North shore	N	SNP/Indel	-0.01351	0.00221	1.37e-09	-0.0017	0.00128	0.183	5.77e-09	7.91e-09	N
cg03145274	1	8383899	SLC45A1	North shore	Y	SNP; SNP/Indel	-0.04539	0.00503	1.31e-18	-0.00857	0.00319	0.00729	4.5e-19	6.78e-19	Y
cg14413262	1	8384046	SLC45A1	North shore	N	SNP/Indel	-0.03852	0.00443	1.97e-17	0.00253	0.00271	0.351	2.8e-16	2.63e-17	N
cg21545013	1	8407891		South shelf	N		-0.02511	0.00459	5.98e-08	0.00321	0.00275	0.243	2.77e-07	3.16e-07	N
cg23737366	1	9149026	SLC2A5	Open sea	Y	Repeat region	-0.047	0.00265	6.73e-60	0.00021	0.00171	0.903	8.36e-58	6.98e-53	N
cg22622886	1	9189641	GPR157	Island	N		-0.01525	0.00118	3.63e-35	-0.00285	0.00074	0.000113	3.68e-37	2.11e-33	Y
cg12385729	1	9243679		Island	Y	SNP; SNP/Indel; Uknown factors	-0.02304	0.00369	6.95e-10	0.00081	0.00215	0.708	1.1e-08	3.07e-09	Y
cg22493877	1	9352405	SPSB1	Open sea	N		-0.01367	0.00215	3.1e-10	0.00072	0.00129	0.577	4.2e-09	2.01e-09	Y
cg09468328	1	9352407	SPSB1	Open sea	Y	SNP; SNP/Indel	-0.01657	0.00254	1.2e-10	0.00122	0.00154	0.428	1.26e-09	7.76e-10	Y
cg23632432	1	9380566	SPSB1	Open sea	N	SNP/Indel	-0.018	0.0029	8.75e-10	0.00241	0.00192	0.211	4.33e-09	3.28e-09	N
cg19820919	1	9380800	SPSB1	Open sea	N		-0.0251	0.00427	6.06e-09	-0.00277	0.00256	0.28	3.6e-08	5.69e-09	Y
cg13683667	1	9527208		Open sea	Y	SNP/Indel	-0.0205	0.00377	7.39e-08	0.00836	0.00249	0.000803	1.46e-09	2.52e-07	N
cg07589381	1	10764512	CASZ1	Island	N	SNP/Indel	-0.02981	0.00543	5.36e-08	0.00352	0.00341	0.301	3.06e-07	2.91e-07	Y
cg17158913	1	10764886	CASZ1	Island	N		-0.02464	0.00416	4.5e-09	0.00168	0.00257	0.514	4.83e-08	2.17e-08	Y
cg08537783	1	10795394	CASZ1	Open sea	Y	SNP/Indel; Uknown factors	-0.02544	0.00445	1.55e-08	-0.00156	0.00279	0.575	1.74e-07	7.21e-08	Y
cg17480077	1	10895517		North shore	Y	SNP/Indel	-0.02009	0.0036	3.34e-08	-0.00471	0.00226	0.0372	2.67e-08	1.83e-07	Y
cg14518596	1	10896343		South shore	N		-0.0139	0.00185	1.37e-13	0.00052	0.00113	0.641	2.72e-12	1.12e-12	Y
cg21116077	1	10920786		Open sea	N	SNP/Indel	-0.03046	0.00434	4.89e-12	0.00458	0.00282	0.104	1.49e-11	1.54e-11	Y
cg20741333	1	10924583		Open sea	N	SNP/Indel	-0.02262	0.00395	1.42e-08	0.00102	0.00243	0.675	1.87e-07	6.89e-08	N
cg04015962	1	10949192		Open sea	Y	Repeat region	-0.08354	0.009	1.42e-19	-0.00572	0.00527	0.278	1.81e-18	1.97e-18	Y
cg01191660	1	11024083	C1orf127	Open sea	N		-0.03129	0.00307	5.22e-23	0.00037	0.00197	0.849	2.33e-21	3.8e-23	Y
cg10315903	1	11323253	MTOR	South shore	N	SNP/Indel	-0.04166	0.00669	7.72e-10	-0.00496	0.00398	0.212	3.86e-09	1.38e-09	Y
cg16681977	1	11332969	UBIAD1	North shore	Y	SNP/Indel	-0.00448	0.00079	1.83e-08	-0.00138	0.00051	0.00693	3.01e-09	9.64e-08	N
cg13986670	1	11708792	FBXO2	Island	Y	SNP/Indel	-0.02788	0.00467	3.49e-09	-5e-05	0.00275	0.985	7.04e-08	1.73e-08	Y
cg26829322	1	11713867	FBXO44	North shore	Y	SNP/Indel; Uknown factors	-0.0087	0.00134	1.32e-10	0.00349	0.00095	0.000246	1.04e-12	5.42e-11	N
cg05796704	1	11714218	FBXO44	Island	N	SNP/Indel	-0.02482	0.00379	1.05e-10	0.00153	0.00237	0.519	1.34e-09	7.03e-10	Y
cg22697136	1	11714248	FBXO44	Island	N	SNP/Indel	-0.01927	0.00224	4e-17	-0.00133	0.00137	0.331	5.27e-16	1.52e-16	Y
cg16695380	1	11743020	MAD2L2	South shore	N		-0.04524	0.00539	1.99e-16	-0.00175	0.00316	0.58	4.34e-15	8.71e-16	Y
cg18184769	1	12039714	MFN2	North shore	N		-0.01931	0.00305	4.1e-10	0.00185	0.00184	0.314	3.06e-09	1.41e-09	Y
cg07586026	1	12600225		North shore	N		-0.03436	0.00606	1.98e-08	0.00063	0.00368	0.865	3.23e-07	2.83e-08	Y
cg07242540	1	12600348		Island	Y	SNP; SNP/Indel	-0.05572	0.00866	2.07e-10	0.00465	0.00518	0.369	1.86e-09	1.16e-09	N
cg00003578	1	12600529		Island	N		-0.02056	0.00359	1.38e-08	-0.0045	0.00223	0.0438	1.35e-08	2.86e-08	Y
cg02086195	1	12656232	DHRS3	Island	Y	SNP/Indel	-0.01847	0.00399	4.3e-06	-0.0078	0.00238	0.0011	9.56e-08	7.25e-06	N
cg09517873	1	12656315	DHRS3	South shore	Y	SNP/Indel	-0.0268	0.0042	2.9e-10	0.00224	0.00247	0.365	2.53e-09	1.14e-09	N
cg03546360	1	12675968	DHRS3	North shore	N		-0.01906	0.00316	2.53e-09	-0.00603	0.00197	0.00225	1.53e-10	9.03e-09	Y
cg10722410	1	13831907		Open sea	N	SNP/Indel	-0.01906	0.00322	4.92e-09	0.00015	0.00187	0.938	9.33e-08	2.58e-09	N
cg17840367	1	13886703		Open sea	Y	Repeat region	0.01495	0.00282	1.54e-07	0.00052	0.00184	0.776	2.03e-06	4.25e-10	N
cg02330214	1	14026216	PRDM2	North shore	N		-0.0344	0.00575	3.22e-09	0.00021	0.00365	0.954	6.34e-08	1.25e-09	Y
cg00970752	1	15711443	FHAD1	Open sea	Y	SNP/Indel	-0.05112	0.00667	5.07e-14	-0.00295	0.00372	0.427	7.04e-13	3.98e-14	Y
cg13551783	1	15773099	CTRC	Open sea	N		-0.01796	0.00312	1.2e-08	-0.00012	0.00184	0.95	2.2e-07	5.64e-08	N
cg03950923	1	15914861		South shelf	Y	Repeat region; SNP/Indel	-0.01916	0.00313	1.39e-09	-0.00134	0.00184	0.465	1.43e-08	9.46e-10	N
cg07107113	1	16087752	FBLIM1	South shore	N		-0.03288	0.00269	1.04e-31	-0.00159	0.00161	0.323	2.47e-30	3.26e-29	Y
cg04889800	1	16163555	FLJ37453	North shore	N		-0.00955	0.00262	0.000286	-0.00523	0.00203	0.0101	3.97e-05	6.8e-08	N
cg25980637	1	16163967	FLJ37453	Island	Y	Uknown factors	-0.00439	0.00101	1.56e-05	-0.0034	0.00086	8.46e-05	2.84e-08	2.42e-05	Y
cg05821634	1	16164109	FLJ37453	Island	N	SNP/Indel	-0.01452	0.00305	2.19e-06	-0.00768	0.00185	3.52e-05	1.87e-09	5.03e-06	Y
cg06219995	1	16374768	CLCNKB	Open sea	Y	Uknown factors	-0.02032	0.00191	9.21e-25	-0.00039	0.00119	0.743	3.88e-23	5.11e-23	Y
cg15558527	1	16374846	CLCNKB	Open sea	Y	SNP/Indel	-0.03448	0.00228	8.23e-46	-0.00131	0.00134	0.328	2.86e-44	2.45e-41	N
cg20326928	1	16399560	FAM131C	North shore	N		-0.01343	0.00186	1.05e-12	-0.00109	0.00113	0.337	1.05e-11	5.44e-12	Y
cg21189909	1	16399649	FAM131C	Island	N		-0.01554	0.00265	6.36e-09	-0.00111	0.00168	0.507	6.62e-08	3.63e-08	Y
cg18669381	1	16539088	ARHGEF19	Open sea	N		-0.01747	0.00288	1.96e-09	0.00047	0.00169	0.782	3.26e-08	1.03e-08	Y
cg01059331	1	16847535		Island	Y	SNP/Indel	-0.02795	0.00459	1.7e-09	-0.0048	0.00279	0.0859	3.44e-09	3.52e-09	N
cg10096008	1	16943843		South shelf	Y	SNP; SNP/Indel	-0.02602	0.00488	1.26e-07	-0.00113	0.00313	0.719	1.56e-06	8.56e-09	N
cg06599927	1	16973938	MST1P2	Island	N	SNP/Indel	-0.00759	0.00128	5.14e-09	-0.0014	0.00076	0.0658	7.72e-09	2.22e-08	N
cg14995274	1	17018587	ESPNP	North shore	N	Indel; SNP/Indel	-0.02023	0.00359	2.34e-08	0.00128	0.00215	0.553	2.48e-07	6.54e-08	Y
cg01395667	1	17020878	ESPNP	Island	N	SNP/Indel	-0.02572	0.00315	1.29e-15	0.00149	0.00186	0.422	1.97e-14	2.34e-15	N
cg11843516	1	17023283	ESPNP	Island	Y	Uknown factors	-0.01595	0.0027	5.14e-09	0.00015	0.00155	0.925	9.59e-08	2.92e-08	N
cg06094126	1	17025723	ESPNP	North shore	N		-0.01159	0.00197	6.28e-09	0.0011	0.00125	0.376	4.92e-08	2.59e-08	Y
cg12616097	1	17051629		Island	Y	SNP/Indel	-0.02432	0.0042	9.77e-09	0.00641	0.0025	0.0104	2.43e-09	3.79e-08	N
cg07573461	1	17051655		Island	Y	SNP/Indel; Uknown factors	-0.02259	0.00314	1.38e-12	0.00303	0.00185	0.102	4.33e-12	1.66e-12	N
cg04810755	1	17086521	MST1P9	Island	N	SNP/Indel	-0.00813	0.0015	7.53e-08	-0.00187	0.00097	0.0545	8.34e-08	3.91e-07	N
cg24547873	1	17086558	MST1P9	Island	N	SNP/Indel	-0.02205	0.00359	1.22e-09	-0.00265	0.00216	0.221	6.19e-09	7.49e-09	N
cg15907146	1	17186138		Island	Y	Multiple mapping; SNP/Indel	-0.03699	0.00505	5.69e-13	0.00541	0.0029	0.0631	1.15e-12	5.1e-13	N
cg26152427	1	17223176		South shore	Y	Repeat region; SNP/Indel	-0.03043	0.00406	1.66e-13	0.00174	0.00233	0.456	2.36e-12	1.39e-12	N
cg06488081	1	17248394	CROCC	Open sea	N	SNP/Indel	-0.04551	0.00173	6.55e-111	-0.00238	0.00104	0.0222	3.77e-110	2.55e-87	N
cg00094269	1	17265567	CROCC	Open sea	N	SNP/Indel	0.01387	0.00202	1.42e-11	-0.00152	0.00118	0.198	7.76e-11	9.8e-11	N
cg00914354	1	17281924	CROCC	Island	Y	SNP/Indel	0.01306	0.00156	2.29e-16	0	0.00101	0.998	8.45e-15	1.56e-18	N
cg07981980	1	17287291	CROCC	Island	Y	Multiple mapping; SNP/Indel	-0.04605	0.00363	9.21e-34	0.00985	0.00221	9.35e-06	7.63e-37	1.26e-33	Y
cg24692386	1	17299064	CROCC	Open sea	Y	SNP; SNP/Indel	0.02704	0.0022	5.61e-32	0.00359	0.00135	0.00817	3.56e-32	1.03e-29	N
cg26788570	1	17734447	RCC2	Island	N		0.01391	0.00249	3.18e-08	0.00293	0.00151	0.0529	3.57e-08	1.76e-07	N
cg19371097	1	17735001	RCC2	South shore	N	SNP/Indel	0.07038	0.00313	1.28e-87	0.00015	0.00197	0.941	2.42e-85	5.38e-73	N
cg01713950	1	17766995	RCC2	South shore	Y	Repeat region; SNP/Indel	-0.04938	0.00442	4.41e-27	-0.00045	0.00277	0.871	2.37e-25	1.34e-26	Y
cg04276953	1	18980700	PAX7	Open sea	N		-0.04259	0.00701	1.87e-09	-0.00884	0.00429	0.0397	1.81e-09	9.29e-09	Y
cg00247426	1	19051735	PAX7	Open sea	N	SNP/Indel	-0.015	0.00268	3.02e-08	-0.00018	0.00154	0.906	5.04e-07	1.67e-07	N
cg14181528	1	19393870		Open sea	N		-0.02291	0.00385	3.94e-09	0.00058	0.00225	0.797	6.46e-08	2.26e-08	Y
cg04703227	1	19923504	C1orf151	Island	Y	SNP/Indel	-0.00381	0.00042	9.94e-19	-0.00093	0.00029	0.00154	7.48e-20	1.75e-20	Y
cg15123187	1	20569715		Island	N		0.04079	0.00596	1.55e-11	-0.0074	0.00363	0.0419	1.89e-11	2.4e-11	Y
cg00433406	1	20616975	VWA5B1	Open sea	N		-0.02212	0.00375	5.55e-09	0.00058	0.00233	0.802	9.01e-08	3e-08	N
cg25745746	1	20617452	VWA5B1	Open sea	N	SNP/Indel	-0.02402	0.00336	2.01e-12	0.00161	0.00209	0.44	2.54e-11	1.29e-11	N
cg04637372	1	20617456	VWA5B1	Open sea	Y	SNP/Indel; Uknown factors	-0.02551	0.00375	1.93e-11	-0.00102	0.00243	0.675	3.39e-10	3.18e-12	N
cg24730688	1	21023823	KIF17	South shore	N		-0.02305	0.0026	4.05e-18	-0.00084	0.00153	0.584	9.84e-17	6.38e-17	Y
cg24117274	1	21945805	RAP1GAP	North shelf	Y	SNP/Indel; Uknown factors	-0.01015	0.00183	3.87e-08	-0.0056	0.00136	4.4e-05	4.79e-11	2.83e-10	Y
cg03044367	1	22581534		Open sea	Y	SNP; SNP/Indel	-0.02122	0.00291	7.48e-13	-0.00173	0.00175	0.323	7.27e-12	2.32e-12	N
cg13048466	1	22591361		Open sea	N		-0.03056	0.00402	8.31e-14	-0.00494	0.00242	0.0412	1.18e-13	1.39e-13	Y
cg02623028	1	23003569		Island	N		-0.02883	0.0043	3.75e-11	-0.00319	0.00252	0.206	2.05e-10	1.99e-10	Y
cg20149170	1	23105148	EPHB2	Open sea	Y	SNP/Indel	-0.02114	0.0037	1.49e-08	0.00566	0.00228	0.0134	4.68e-09	3.52e-08	Y
cg00463859	1	23750101	TCEA3	North shore	N	SNP/Indel	-0.02516	0.00373	2.78e-11	0.00092	0.00226	0.685	4.89e-10	6.49e-11	Y
cg23287243	1	24230384	CNR2	South shore	N	SNP/Indel	-0.01746	0.00322	7.53e-08	0.00427	0.00208	0.0403	6.25e-08	3.89e-07	N
cg26022257	1	24275836		Open sea	Y	Multiple mapping; SNP/Indel	0.05201	0.00278	1.54e-65	0.00205	0.00178	0.251	5.86e-64	4.47e-61	N
cg11651446	1	24446746	IL22RA1	Open sea	Y	SNP; SNP/Indel	-0.01415	0.00221	2.6e-10	0.00053	0.0014	0.705	4.3e-09	9.85e-10	Y
cg17854320	1	24829245	RCAN3	Island	N		-0.0072	0.00133	8.88e-08	-0.00013	0.00087	0.882	1.36e-06	1.55e-08	N
cg21269758	1	25870003	LDLRAP1	Island	N		-0.01601	0.00147	5.82e-26	-0.00268	0.001	0.0072	2.69e-26	1.05e-25	Y
cg20490126	1	25870007	LDLRAP1	Island	N		-0.01338	0.00164	1.28e-15	-0.0015	0.00103	0.146	6.95e-15	2.41e-15	Y
cg16585234	1	25944802	MAN1C1	South shore	N	SNP/Indel	-0.02398	0.00436	5.14e-08	-0.00337	0.00277	0.224	2.22e-07	1.59e-07	N
cg04471507	1	26233376	STMN1	Island	N		-0.02869	0.00438	9.64e-11	0.00109	0.00274	0.69	1.62e-09	5.74e-11	Y
cg11709544	1	26233404	STMN1	Island	N		-0.03012	0.00423	2.22e-12	-0.00181	0.00272	0.505	3.2e-11	4.3e-12	Y
cg26314868	1	26233506	STMN1	Island	N		-0.00294	0.00071	3.74e-05	-0.00073	0.00053	0.17	8.24e-05	2.93e-09	Y
cg20685674	1	26233538	STMN1	Island	N	SNP/Indel	-0.01771	0.00253	5.57e-12	-0.00214	0.00149	0.152	2.43e-11	3.94e-11	Y
cg01811796	1	26233565	STMN1	Island	Y	Uknown factors	-0.03167	0.00484	1.09e-10	-0.00033	0.00308	0.914	2.39e-09	7.26e-10	Y
cg19362196	1	26233615	STMN1	Island	N	SNP/Indel	-0.03071	0.00424	1.05e-12	0.00102	0.00262	0.696	2.11e-11	7.97e-12	Y
cg23323671	1	26233623	STMN1	Island	N	SNP/Indel	-0.04352	0.0047	1.73e-19	-0.00076	0.00285	0.79	6.07e-18	1.37e-18	Y
cg08134856	1	26233709	STMN1	South shore	Y	Uknown factors	-0.03966	0.0051	2.09e-14	0.00021	0.00309	0.947	6.45e-13	1.77e-13	Y
cg01236573	1	26248897		North shore	Y	Repeat region; SNP/Indel	-0.03176	0.00555	1.5e-08	-0.00093	0.00359	0.796	2.29e-07	5.42e-08	Y
cg18143792	1	26250290		South shore	N	SNP/Indel	-0.02772	0.00495	2.9e-08	0.00246	0.00297	0.407	2.27e-07	1.55e-07	Y
cg22019970	1	26325198	PAFAH2	South shore	N		-0.01905	0.0035	6.78e-08	0.00419	0.0021	0.0464	6.47e-08	3.66e-07	Y
cg04629204	1	26348325	EXTL1	Open sea	N	Indel; SNP/Indel	-0.01916	0.00305	5.25e-10	-0.00189	0.00173	0.277	3.43e-09	3.07e-09	N
cg00349061	1	26371865	SLC30A2	North shore	Y	SNP/Indel	-0.05564	0.0055	8.54e-23	-0.00306	0.00334	0.361	1.63e-21	3.69e-22	Y
cg21386414	1	26421349		Open sea	N		-0.05354	0.0037	1.57e-42	-0.00184	0.00215	0.391	6e-41	8.69e-39	Y
cg00646396	1	26482755		Open sea	N	SNP/Indel	-0.01431	0.00213	3.33e-11	-0.00241	0.00129	0.0608	5.65e-11	2.3e-10	Y
cg04236334	1	26487591	GRRP1	North shore	Y	Uknown factors	-0.01636	0.00304	9.91e-08	0.00115	0.00179	0.522	9.19e-07	5.15e-07	Y
cg19740054	1	26503776	CNKSR1	Open sea	Y	SNP; SNP/Indel	-0.02916	0.00474	1.15e-09	-0.00196	0.0026	0.451	1.16e-08	6.17e-09	N
cg00300879	1	26503847	CNKSR1	Open sea	Y	SNP; SNP/Indel	-0.02527	0.00462	6.01e-08	0.00273	0.0026	0.295	3.34e-07	6.12e-08	N
cg09890400	1	26503858	CNKSR1	Open sea	N	SNP/Indel	-0.02452	0.00404	1.89e-09	-0.00085	0.00237	0.718	2.91e-08	1.13e-08	N
cg10096100	1	26503862	CNKSR1	Open sea	Y	SNP; SNP/Indel	-0.03361	0.00622	8.59e-08	0.00375	0.00361	0.299	4.74e-07	1.84e-07	N
cg15622158	1	26504019	CNKSR1	Open sea	Y	SNP; SNP/Indel	-0.04688	0.00878	1.2e-07	0.0091	0.00491	0.064	1.51e-07	6.73e-08	N
cg11070193	1	26527870	CATSPER4	Open sea	Y	SNP/Indel	-0.03994	0.00706	2.1e-08	-0.01938	0.00379	3.81e-07	2.68e-13	3.91e-10	N
cg10468070	1	26551518		Island	N	SNP/Indel	-0.02174	0.00297	5.73e-13	-0.0029	0.00187	0.121	2.17e-12	4.68e-12	Y
cg19516105	1	26551710		Island	Y	SNP/Indel; Uknown factors	-0.02636	0.0032	7.38e-16	-0.00657	0.00194	0.000732	2.33e-17	3e-15	Y
cg20385686	1	27024451	ARID1A	South shore	N		-0.02788	0.00192	8.08e-43	-0.00184	0.00119	0.125	1.01e-41	5.39e-39	Y
cg17330303	1	27189648	SFN	North shore	N		0.0137	0.00312	1.3e-05	-0.00783	0.00206	0.000161	4.39e-08	4.33e-05	Y
cg14825555	1	27190639	SFN	North shore	N		0.02233	0.00259	3.17e-17	0.00076	0.00153	0.619	7.75e-16	1.94e-16	Y
cg04249191	1	27384423		Open sea	Y	Repeat region; SNP/Indel	-0.02782	0.00472	5.4e-09	-0.00077	0.00299	0.797	8.72e-08	4.23e-09	N
cg09754031	1	27652017	TMEM222	South shelf	Y	SNP/Indel; Uknown factors	-0.01233	0.00167	3.78e-13	-0.00034	0.00101	0.737	8.33e-12	1.9e-12	N
cg23989110	1	27683139	MAP3K6	North shore	Y	SNP/Indel	-0.04559	0.00499	5.22e-19	0.003	0.00303	0.323	7.45e-18	8.82e-18	Y
cg11592082	1	27683345	MAP3K6	Island	N	Indel; SNP/Indel	-0.03168	0.00394	2.96e-15	-7e-05	0.00232	0.974	9.95e-14	9.84e-15	Y
cg09230763	1	27683351	MAP3K6	Island	N	Indel; SNP/Indel	-0.03405	0.00361	4.27e-20	-3e-05	0.00215	0.99	1.93e-18	6.8e-19	Y
cg11705208	1	27683386	MAP3K6	Island	N		-0.02311	0.00334	8.6e-12	0.00427	0.00207	0.0393	1e-11	3.23e-11	Y
cg26038649	1	27683501	MAP3K6	Island	Y	SNP/Indel	-0.02695	0.00457	5.33e-09	-0.00105	0.00285	0.712	7.74e-08	1.25e-08	Y
cg02673986	1	27683912	MAP3K6	South shore	N	SNP/Indel	-0.02021	0.00271	2.09e-13	0.00059	0.00162	0.717	4.57e-12	1.4e-12	Y
cg13380502	1	27718221	GPR3	North shore	N		-0.02872	0.00366	1.21e-14	0.00211	0.00224	0.347	1.43e-13	8.09e-15	Y
cg23230486	1	27718269	GPR3	North shore	Y	SNP/Indel; Uknown factors	-0.02116	0.00352	2.85e-09	-0.00544	0.00229	0.0177	1.25e-09	1.02e-08	Y
cg01512026	1	27718277	GPR3	North shore	N		-0.02148	0.00316	2.01e-11	-0.00353	0.00207	0.0887	5e-11	4.02e-11	Y
cg01048751	1	27718495	GPR3	North shore	N		-0.01319	0.00161	9.81e-16	0.00111	0.00095	0.244	8.84e-15	6.93e-15	Y
cg15388641	1	27732226	WASF2	Open sea	N	SNP/Indel	0.06695	0.00718	1.04e-19	0.00105	0.00384	0.785	3.66e-18	6.76e-19	N
cg07742396	1	27853060		North shore	N		0.01465	0.0025	7.03e-09	-0.00208	0.00154	0.176	2.66e-08	8.26e-09	Y
cg11697038	1	27931284	AHDC1	South shore	N		-0.02875	0.0037	2.5e-14	0.00058	0.00228	0.799	6.49e-13	2.27e-13	Y
cg17164905	1	27931310	AHDC1	South shore	N		-0.02933	0.00387	9.67e-14	-0.00163	0.0023	0.477	1.46e-12	5.59e-13	Y
cg05655011	1	29189486	OPRD1	Island	Y	SNP/Indel	-0.03224	0.00589	5.91e-08	0.02503	0.00443	2.21e-08	4.61e-14	4.91e-08	Y
cg21291672	1	29451713	TMEM200B	Island	N	SNP/Indel	-0.03104	0.00411	1.17e-13	-0.00236	0.00256	0.356	1.33e-12	5.14e-13	Y
cg23081026	1	29452103		South shore	N	SNP/Indel	-0.02013	0.00199	8.63e-23	-0.00075	0.00119	0.528	2.39e-21	2.84e-21	Y
cg06155303	1	29460817		Island	N		-0.03739	0.00633	5.11e-09	0.00111	0.00371	0.764	7.96e-08	1.99e-08	Y
cg09264065	1	29460936		Island	N		-0.02851	0.00424	3.31e-11	0.00233	0.00307	0.449	3.85e-10	2.18e-10	Y
cg08597839	1	29461008		Island	Y	Uknown factors	-0.03815	0.00526	9.64e-13	-0.00615	0.00361	0.0885	2.65e-12	7.49e-12	Y
cg00107241	1	29461070		Island	N		-0.03535	0.00457	3.01e-14	-0.0039	0.0027	0.149	1.53e-13	2.85e-13	Y
cg12206571	1	32052538	TINAGL1	Island	Y	SNP/Indel	-0.03865	0.00572	2.67e-11	-0.00229	0.0035	0.514	3.56e-10	1.7e-10	N
cg17945560	1	32052651	TINAGL1	Island	Y	SNP/Indel	-0.03186	0.00513	8.64e-10	-0.00181	0.0031	0.56	1.09e-08	3.68e-09	N
cg24253618	1	32054460		Island	N		-0.03081	0.00489	4.84e-10	-0.00388	0.00297	0.191	2.23e-09	2.04e-09	Y
cg12905085	1	32054510		Island	Y	SNP/Indel	-0.03414	0.00582	6.36e-09	0.00128	0.00334	0.702	9.03e-08	3.67e-08	Y
cg08169827	1	32054766		Island	N		-0.04852	0.00688	3.65e-12	-0.00596	0.00401	0.137	1.47e-11	2.8e-11	Y
cg10574365	1	32054836		Island	Y	Multiple mapping; Uknown factors	-0.03908	0.00479	1.21e-15	0.00151	0.00289	0.601	2.62e-14	8.67e-15	Y
cg19100596	1	32170361	COL16A1	South shore	Y	Repeat region; SNP/Indel	-0.01971	0.00267	3.68e-13	-0.00188	0.00172	0.274	3.12e-12	2.21e-12	Y
cg09251959	1	32170507	COL16A1	South shore	N	SNP/Indel	-0.03473	0.0047	3.45e-13	-0.00568	0.00298	0.0573	6.43e-13	1.71e-12	Y
cg07187863	1	32229600	BAI2	Island	Y	SNP/Indel	0.00426	0.00063	3.8e-11	0.00172	0.00043	6.6e-05	8.68e-14	1.51e-10	Y
cg04119678	1	32402509	PTP4A2	North shore	N	SNP/Indel	0.01597	0.00293	6.61e-08	-0.00016	0.00183	0.93	1.08e-06	3.33e-07	N
cg26104073	1	32710219		North shelf	Y	Indel; Repeat region; SNP/Indel; Uknown factors	-0.01772	0.00328	8.6e-08	0.00178	0.00192	0.356	5.6e-07	4.72e-08	N
cg10994944	1	32741152	LCK	Island	Y	SNP/Indel; Uknown factors	-0.02389	0.00434	4.87e-08	0.00113	0.00267	0.673	5.97e-07	2.59e-07	Y
cg10837783	1	32741454	LCK	Island	Y	SNP/Indel; Uknown factors	-0.02641	0.00294	1.95e-18	0.00859	0.00204	2.78e-05	2.84e-21	2.72e-19	Y
cg07376381	1	32741518	LCK	Island	Y	SNP; SNP/Indel	-0.05986	0.01094	5.95e-08	0.00385	0.00631	0.542	5.88e-07	1.92e-07	Y
cg06434451	1	32802291	MARCKSL1	South shore	N	SNP/Indel	-0.01904	0.0025	6.75e-14	-0.00248	0.00156	0.112	2.54e-13	4.52e-13	Y
cg04348222	1	32802307	MARCKSL1	South shore	N	SNP/Indel	-0.01914	0.00229	2.83e-16	-0.00056	0.0014	0.689	7.24e-15	3.48e-15	Y
cg06221946	1	32802312	MARCKSL1	South shore	N		-0.01859	0.00289	2.13e-10	-0.00071	0.00181	0.694	3.49e-09	4.62e-10	Y
cg03340318	1	33389799		Open sea	Y	Multiple mapping; Repeat region	-0.02877	0.00353	1.26e-15	0.00368	0.00221	0.0964	4.57e-15	2.08e-15	N
cg25223191	1	33391832		Open sea	Y	Repeat region; Uknown factors	-0.04959	0.0028	6.32e-60	-0.00259	0.00168	0.124	1.09e-58	4.41e-52	N
cg14036033	1	35206233		Open sea	N	SNP/Indel	-0.01974	0.00348	1.86e-08	0.00265	0.00202	0.189	7.21e-08	4.04e-08	N
cg19501543	1	35875651	ZMYM4	Open sea	Y	Repeat region; SNP; SNP/Indel	0.01938	0.00315	1.12e-09	0.00231	0.00188	0.22	5.68e-09	2.32e-09	N
cg16015113	1	36024366	KIAA0319L	South shore	N		0.03759	0.00639	5.9e-09	-0.00633	0.00392	0.106	1.39e-08	3.36e-08	N
cg14962509	1	36039655	TFAP2E	Island	N		-0.07023	0.00903	2.22e-14	0.01285	0.00558	0.0216	1.74e-14	2.07e-13	N
cg13794863	1	36157016		Open sea	Y	SNP; SNP/Indel	-0.01871	0.00247	1.03e-13	0.00064	0.00151	0.672	2.17e-12	7.36e-13	N
cg21545605	1	36590481		North shore	N		-0.0225	0.00259	2.03e-17	-0.00135	0.0016	0.397	3.26e-16	2.15e-16	Y
cg08639948	1	36591237		South shore	N		-0.03748	0.00325	1.04e-28	-0.00197	0.00207	0.342	2.36e-27	1.51e-26	Y
cg09514174	1	36916681	OSCP1	South shore	N	SNP/Indel	-0.05959	0.00704	1.19e-16	-0.00448	0.00418	0.284	1.32e-15	6.99e-16	Y
cg11596009	1	36916744	OSCP1	South shore	N	SNP/Indel	-0.05937	0.0061	2.91e-21	-0.00557	0.0037	0.133	1.95e-20	5.91e-20	Y
cg04012535	1	37176647		Open sea	N	SNP/Indel	-0.02735	0.00508	9.63e-08	-0.00224	0.00323	0.489	8.41e-07	4.83e-07	N
cg21488617	1	38022586	DNALI1	Island	N	SNP/Indel	-0.01674	0.00272	1.14e-09	0.00156	0.00166	0.345	8.91e-09	3.4e-09	N
cg07003115	1	38259096	MANEAL	Island	N	Indel; SNP/Indel	-0.01912	0.00302	4.21e-10	0.00097	0.00183	0.595	5.79e-09	2.69e-09	Y
cg02460018	1	38261401	MANEAL	South shore	N		-0.01774	0.00278	2.77e-10	-0.00045	0.0017	0.792	5.1e-09	1.34e-09	N
cg07077978	1	38508155		North shore	N		-0.02544	0.00419	1.89e-09	-0.00084	0.00264	0.75	3.03e-08	1.04e-08	Y
cg12622182	1	38513641	POU3F1	Island	N		-0.01253	0.00205	1.62e-09	-2e-05	0.00128	0.986	3.4e-08	2.41e-09	N
cg11959697	1	38942644		South shore	N	SNP/Indel	-0.02682	0.00439	1.59e-09	0.00038	0.00287	0.895	3.04e-08	9.57e-09	Y
cg17743381	1	39024825		Open sea	N		-0.02362	0.00238	5.46e-22	-0.00211	0.00146	0.15	4.24e-21	7.43e-21	Y
cg06865451	1	39035934		Open sea	N		-0.01986	0.0028	2.73e-12	0.00138	0.0017	0.419	3.26e-11	1.17e-11	Y
cg09814029	1	39212920		Open sea	N	SNP/Indel	-0.04417	0.00616	1.62e-12	-0.00658	0.00368	0.074	3.69e-12	6.88e-14	Y
cg22233974	1	39546511	MACF1	North shore	N	SNP/Indel	-0.02631	0.00448	6.16e-09	-0.00728	0.00269	0.00697	1.07e-09	2.16e-08	Y
cg00426822	1	39546536	MACF1	North shore	N	SNP/Indel	-0.04179	0.00528	7.94e-15	-0.00934	0.00324	0.0041	1.27e-15	7.97e-14	Y
cg26906273	1	39547881	MACF1	Island	N		-0.01541	0.00223	9.62e-12	-0.00444	0.00146	0.00246	7.65e-13	1.89e-11	Y
cg20286956	1	39547918	MACF1	Island	N		-0.06117	0.00713	4.56e-17	9e-05	0.00426	0.984	1.74e-15	4.46e-16	Y
cg15123755	1	40075810		Open sea	Y	Repeat region	-0.04474	0.00501	2.6e-18	-0.00385	0.00287	0.18	2.02e-17	1.42e-19	Y
cg10487067	1	40112140		Open sea	N		-0.02139	0.00284	1.34e-13	0.0002	0.00173	0.907	3.73e-12	1.32e-13	N
cg07951355	1	40123717		Open sea	N		-0.03014	0.00444	2.16e-11	-0.00294	0.00282	0.298	1.72e-10	3.13e-11	N
cg06803614	1	40133581	NT5C1A	North shelf	N		-0.02369	0.00442	1.1e-07	0.00061	0.00287	0.832	1.57e-06	4.82e-09	Y
cg06209491	1	40138402	NT5C1A	South shore	N		-0.02071	0.0029	2.07e-12	-0.00308	0.00175	0.0788	4.98e-12	5.71e-12	Y
cg08947181	1	40150278	HPCAL4	South shore	Y	Indel; SNP/Indel; Uknown factors	-0.02605	0.00311	2.53e-16	0.00266	0.00193	0.168	1.65e-15	9.65e-16	Y
cg00974095	1	40154614	HPCAL4	North shelf	N	SNP/Indel	-0.02333	0.00367	3.38e-10	0.00013	0.0022	0.952	7.35e-09	6.86e-10	N
cg06094482	1	40158708		South shore	N		-0.03129	0.005	6.15e-10	-0.00249	0.00303	0.411	5.84e-09	2.25e-09	Y
cg09320367	1	40177469		Open sea	N	Indel; SNP/Indel	-0.0298	0.00469	3.51e-10	-0.00213	0.0029	0.463	3.82e-09	1.34e-09	N
cg11788010	1	40255321	BMP8B	South shore	Y	Repeat region; SNP/Indel	-0.01137	0.0019	3.47e-09	-0.00124	0.00117	0.288	2.17e-08	2.03e-08	N
cg03401114	1	40255440	BMP8B	South shore	Y	Repeat region; SNP/Indel	-0.01723	0.00312	4.61e-08	-0.00048	0.00193	0.802	6.69e-07	2.34e-07	Y
cg13363823	1	40362907	MYCL1	North shelf	Y	SNP; SNP/Indel; Uknown factors	0.02426	0.00244	4.1e-22	-0.00234	0.00165	0.157	3.34e-21	8.03e-22	N
cg08063724	1	40367097	MYCL1	Island	N		-0.01754	0.00094	3.39e-65	-0.00662	0.00068	1.87e-21	1.25e-83	1.49e-71	N
cg04218880	1	40388264		Open sea	Y	SNP/Indel	-0.02995	0.00484	9.63e-10	0.00328	0.00282	0.246	5.49e-09	5.93e-09	N
cg07405182	1	40598455		North shore	N		-0.08042	0.01039	2.85e-14	-0.00807	0.00621	0.194	1.87e-13	2.29e-15	N
cg13451356	1	40598648		Island	Y	SNP/Indel	-0.03845	0.00525	5.6e-13	0.00203	0.00312	0.516	8.62e-12	3.42e-12	N
cg20929609	1	40626736	RLF	North shore	Y	Repeat region	-0.03692	0.00525	4.43e-12	0.00216	0.00343	0.529	6.52e-11	1.46e-11	Y
cg16328007	1	41119988	RIMS3	Island	N		-0.03156	0.0048	8.95e-11	-0.00576	0.00305	0.0597	1.44e-10	2.45e-10	Y
cg00594952	1	41130641	RIMS3	North shore	N		-0.02465	0.00328	1.48e-13	-0.00202	0.00197	0.306	1.44e-12	7.91e-13	Y
cg06885782	1	41248209	KCNQ4	North shore	N		-0.02196	0.00317	8.72e-12	-0.00025	0.00189	0.893	2.07e-10	5.97e-11	N
cg16906229	1	41283773	KCNQ4	North shore	N		-0.01528	0.00245	7.32e-10	-0.00042	0.00145	0.772	1.26e-08	4.25e-09	N
cg11152463	1	41350406		South shore	N	SNP/Indel	-0.02396	0.00397	2.35e-09	-0.00238	0.00236	0.313	1.62e-08	1.38e-08	Y
cg01193554	1	41846683		North shore	N		-0.01859	0.00328	1.92e-08	-0.00109	0.00201	0.587	2.17e-07	1.04e-07	Y
cg00596048	1	41847267		Island	N		-0.02353	0.00359	1.04e-10	-0.01105	0.0026	2.39e-05	8.62e-14	2.67e-12	Y
cg06359703	1	41847297		Island	N		-0.01454	0.00272	1.23e-07	-0.0079	0.00218	0.000306	9.44e-10	3.64e-09	Y
cg19309616	1	41851836		South shelf	N		-0.044	0.00455	5.29e-21	-0.00049	0.00279	0.861	2.18e-19	3.92e-20	Y
cg03884592	1	42384474	HIVEP3	South shore	N		-0.03613	0.00667	7.93e-08	-0.0027	0.00399	0.498	7.13e-07	3.75e-07	Y
cg06520846	1	42921582	PPCS	North shore	Y	SNP; SNP/Indel	-0.01273	0.00216	5.51e-09	-0.00434	0.00134	0.00125	1.84e-10	2.4e-08	Y
cg06346081	1	42921584	PPCS	North shore	N	SNP/Indel	-0.02075	0.00294	3.46e-12	-0.00289	0.0019	0.129	1.31e-11	5.44e-13	Y
cg18231162	1	43323077		Open sea	Y	Repeat region; SNP; SNP/Indel	0.02014	0.00258	1.8e-14	-0.00043	0.00167	0.798	4.73e-13	2.68e-14	N
cg07100448	1	43355718		South shore	Y	SNP; SNP/Indel; Uknown factors	-0.04304	0.00286	1.82e-45	0.00437	0.00199	0.0285	5.59e-45	3.48e-44	N
cg04857403	1	43473030		Island	N	Indel; SNP/Indel	-0.03291	0.00406	1.75e-15	-0.00448	0.00224	0.0457	3.04e-15	1.92e-14	Y
cg03343013	1	43473097		Island	N		-0.03482	0.00341	3.9e-23	0.00078	0.00199	0.697	1.44e-21	6.5e-23	Y
cg13918150	1	43473460		South shore	N		-0.02173	0.00225	5.45e-21	0.0001	0.00139	0.945	2.46e-19	1.37e-19	Y
cg17213946	1	43997516	PTPRF	Island	Y	SNP/Indel	-0.01187	0.00199	3.78e-09	-0.00106	0.0012	0.374	3.03e-08	1.73e-08	Y
cg21268658	1	43998294	PTPRF	South shore	N	SNP/Indel	-0.03423	0.00347	9.02e-22	-0.0001	0.00209	0.963	4.3e-20	2.67e-20	N
cg02283735	1	44011587	PTPRF	Open sea	Y	SNP/Indel	-0.03245	0.00533	1.69e-09	-0.00674	0.00337	0.0457	1.87e-09	9.73e-09	Y
cg15620905	1	44024150	PTPRF	Open sea	N		-0.04626	0.00416	6.68e-27	-0.00284	0.00247	0.25	1.05e-25	6.1e-25	Y
cg03578951	1	44678791	DMAP1	North shore	Y	Repeat region	-0.04619	0.00656	4.03e-12	-0.00233	0.00402	0.561	6.29e-11	1.92e-11	Y
cg16547629	1	44884131	RNF220	Island	N		-0.03284	0.00338	2.98e-21	-0.00552	0.00223	0.0133	2.09e-21	2.03e-23	Y
cg19530728	1	45279132	BTBD19	Island	N		-0.02622	0.00484	7.76e-08	0.00151	0.00299	0.614	8.52e-07	4.17e-07	N
cg14611683	1	45452580	EIF2B3	South shore	Y	SNP/Indel; Uknown factors	-0.04338	0.00425	3.6e-23	-0.00109	0.0027	0.686	1.31e-21	9.81e-22	Y
cg16604218	1	45452605	EIF2B3	South shore	N		-0.05861	0.00519	1.38e-27	-0.0069	0.00319	0.0309	2.84e-27	1.32e-25	Y
cg25918716	1	45672438	ZSWIM5	South shore	N		-0.00468	0.00072	1.62e-10	-0.00131	0.0005	0.00918	4.2e-11	2.65e-11	Y
cg13951491	1	45793032	HPDL	Island	N		0.02733	0.00486	2.51e-08	-0.00068	0.00286	0.813	3.81e-07	6.09e-10	Y
cg03335125	1	46088541	CCDC17	Island	N		-0.04245	0.00583	7.75e-13	0.01487	0.00388	0.000135	3.95e-15	3.6e-13	Y
cg14220678	1	46089024	CCDC17	Island	Y	Indel; SNP; SNP/Indel	-0.04639	0.00801	1.01e-08	0.01308	0.00505	0.00972	2.36e-09	2.76e-08	Y
cg18025133	1	46111528	RPS15AP10	Open sea	Y	SNP; SNP/Indel	0.02827	0.00303	1.05e-19	-0.00426	0.00191	0.0262	1.33e-19	1.26e-18	N
cg22509164	1	46766957	LRRC41	North shore	N		0.01153	0.00198	8.57e-09	-0.00228	0.00123	0.0643	1.23e-08	2.31e-08	Y
cg01057635	1	46914672		South shore	N	SNP/Indel	-0.03637	0.00285	3.68e-34	-0.00284	0.00169	0.0929	2.75e-33	2.62e-31	Y
cg15560801	1	46918254		South shelf	Y	SNP; SNP/Indel; Uknown factors	-0.02143	0.00251	7.28e-17	0.00068	0.0015	0.65	1.83e-15	8.03e-16	Y
cg06776173	1	46932780		Island	Y	Uknown factors	-0.01518	0.00216	4.52e-12	-0.00797	0.00162	1.07e-06	1.99e-16	2.66e-15	Y
cg18337938	1	46932891		Island	N	SNP/Indel	-0.02637	0.0037	2.18e-12	-0.00351	0.00233	0.132	8.64e-12	8.75e-12	Y
cg25019343	1	46939866		North shore	Y	SNP; SNP/Indel	-0.01146	0.00185	9e-10	-0.00027	0.00106	0.795	1.58e-08	5.49e-09	Y
cg21692450	1	46940325		Island	Y	SNP/Indel	-0.00289	0.00054	9.34e-08	-0.00157	0.00042	0.000206	4.94e-10	9.32e-09	Y
cg00346985	1	46940516		South shore	Y	SNP/Indel	-0.02206	0.00328	3.28e-11	-0.00168	0.00204	0.409	3.49e-10	1.78e-10	Y
cg00305229	1	46943714		South shelf	Y	SNP; SNP/Indel	-0.0347	0.00477	8.22e-13	0.0013	0.00284	0.646	1.55e-11	6.43e-12	Y
cg17918558	1	46945595		Open sea	Y	SNP; SNP/Indel	-0.05202	0.00409	4.88e-34	-0.00895	0.00252	0.000405	1.69e-35	1.11e-31	Y
cg27532171	1	46952054		South shore	Y	SNP; SNP/Indel	-0.04899	0.00365	3.01e-37	-0.00345	0.00213	0.105	2.77e-36	2.13e-34	Y
cg10245967	1	46966189		Open sea	Y	SNP; SNP/Indel	-0.02931	0.00466	5.3e-10	0.00435	0.00294	0.139	1.79e-09	2.89e-09	N
cg23038338	1	46996546		North shelf	N	Indel; SNP/Indel	-0.04581	0.00425	2.05e-25	-0.00194	0.00261	0.459	5.52e-24	1.32e-23	Y
cg27175287	1	47883234	FOXE3	South shore	N		-0.01679	0.00291	1.13e-08	-0.00287	0.00178	0.107	2.6e-08	6.27e-08	Y
cg02294302	1	47906276	FOXD2	South shore	N		-0.01835	0.00255	1.48e-12	-0.00136	0.00162	0.402	1.74e-11	1.14e-11	Y
cg17428085	1	47915008		North shore	Y	Indel; SNP; SNP/Indel	-0.03024	0.00314	6.66e-21	0.00012	0.00182	0.945	2.99e-19	1.59e-19	Y
cg15009232	1	49085506	AGBL4	Open sea	N	SNP/Indel	-0.01495	0.00293	4.3e-07	0.00591	0.00182	0.00126	1.21e-08	2.18e-06	N
cg11204987	1	49723190	AGBL4	Open sea	Y	Repeat region; SNP; SNP/Indel	0.01468	0.00177	4.25e-16	-0.00069	0.00107	0.521	8.19e-15	8.29e-16	N
cg12127196	1	50489240	AGBL4	North shore	N	SNP/Indel	-0.04123	0.00716	1.21e-08	0.00236	0.00456	0.605	1.44e-07	2.67e-08	Y
cg00908631	1	51433616	CDKN2C	North shore	N		-0.02002	0.00212	3.98e-20	0.0042	0.00137	0.00228	4.7e-21	5.11e-19	Y
cg24713343	1	52082692	OSBPL9	Open sea	N	Indel; SNP/Indel	-0.00838	0.0009	8.35e-20	-0.00173	0.00059	0.00331	1.4e-20	8.37e-19	Y
cg00405069	1	52455390	RAB3B	North shore	N	SNP/Indel	-0.0175	0.00202	2.21e-17	-0.00159	0.00116	0.17	1.54e-16	2.17e-16	Y
cg22434763	1	53098630	FAM159A	Island	N	SNP/Indel	-0.02101	0.00262	3.62e-15	-0.0011	0.00164	0.501	6.33e-14	3.72e-14	Y
cg13094926	1	53704978	MAGOH	South shore	Y	Repeat region	-0.02297	0.00366	5.78e-10	0.00197	0.00226	0.384	5.16e-09	1.81e-09	Y
cg04154290	1	53794211	LRP8	South shore	N	SNP/Indel	-0.01459	0.00223	1.04e-10	-0.00024	0.00132	0.856	2.15e-09	4.92e-10	N
cg10130718	1	53925368	DMRTB1	Island	Y	SNP/Indel	-0.02743	0.00417	8.41e-11	0.01023	0.00261	9.39e-05	2.64e-13	2.73e-10	Y
cg04873053	1	53935918		Open sea	N		-0.01843	0.00244	1.05e-13	-0.00039	0.00144	0.786	2.56e-12	8.97e-13	Y
cg10379418	1	53936188		Open sea	N	SNP/Indel	-0.02521	0.00399	4.38e-10	-0.00228	0.00249	0.361	3.73e-09	6.15e-10	Y
cg08927728	1	54059983	GLIS1	Open sea	N	SNP/Indel	-0.02662	0.00451	5.29e-09	0.00331	0.00282	0.242	2.75e-08	2.49e-08	N
cg14659662	1	54151053	GLIS1	Open sea	N		-0.0657	0.01167	2.46e-08	-0.01017	0.00639	0.112	5.69e-08	1.33e-07	N
cg15089077	1	55246867	TTC22	Island	N		-0.01375	0.00192	1.93e-12	-0.00132	0.0012	0.269	1.52e-11	1.14e-11	N
cg24550149	1	55246954	TTC22	Island	N		-0.01037	0.00162	2.91e-10	-0.00577	0.00119	1.36e-06	1.44e-14	2.67e-10	N
cg15645660	1	55247356	TTC22	Island	Y	Uknown factors	-0.02313	0.00425	6.94e-08	-0.00921	0.00292	0.00166	2.75e-09	1.26e-08	N
cg11949335	1	55247408	TTC22	Island	Y	SNP/Indel; Uknown factors	-0.0406	0.00666	1.67e-09	-0.00511	0.00394	0.195	7.43e-09	1.01e-08	N
cg18972998	1	55266296	TTC22	Island	Y	SNP; SNP/Indel	-0.03544	0.00351	1.23e-22	-5e-05	0.00211	0.98	6.23e-21	3.43e-21	Y
cg20082904	1	55446640	TMEM61	Island	N	SNP/Indel	-0.01197	0.0019	4.43e-10	-0.00092	0.00119	0.441	4.56e-09	2.73e-10	N
cg04986555	1	55446708	TMEM61	Island	Y	SNP/Indel	-0.02757	0.00304	9.04e-19	0.00107	0.00186	0.564	2.2e-17	8.95e-18	Y
cg00307818	1	55463592	BSND	South shore	Y	SNP; SNP/Indel; Uknown factors	-0.03324	0.00375	4.28e-18	0.0012	0.00225	0.594	1.05e-16	4.55e-17	Y
cg26047355	1	55504858	PCSK9	North shore	N		-0.01617	0.00291	3.58e-08	-0.00151	0.00177	0.394	2.69e-07	1.95e-07	N
cg16021159	1	57142074	PRKAA2	Open sea	Y	Repeat region	0.04316	0.00256	3.24e-55	-0.00132	0.00166	0.426	1.76e-53	5.9e-54	Y
cg24496745	1	57285156	C1orf168	Open sea	Y	SNP; SNP/Indel	-0.04021	0.00621	1.63e-10	0.0023	0.00359	0.521	2.06e-09	7.33e-10	N
cg24690588	1	57285399	C1orf168	Open sea	N	SNP/Indel	-0.0268	0.00354	9.95e-14	-0.00311	0.00208	0.135	4.41e-13	6.91e-13	N
cg05374238	1	57285466	C1orf168	Open sea	N	SNP/Indel	-0.03654	0.00559	1.1e-10	0.00085	0.00334	0.8	2.13e-09	2.46e-10	N
cg00667789	1	59042065	TACSTD2	Island	Y	SNP/Indel	-0.00573	0.00098	6.91e-09	-0.00305	0.0008	0.000159	3.14e-11	2.18e-10	Y
cg05065507	1	59042931	TACSTD2	Island	N		-0.01657	0.00283	7.27e-09	-0.00673	0.00184	0.00028	5.68e-11	7.44e-09	Y
cg08731696	1	59280489		Island	N		-0.03347	0.00525	3.12e-10	-0.00076	0.003	0.8	5.77e-09	2.02e-09	N
cg19382572	1	59765325	FGGY	South shelf	Y	Repeat region	-0.23717	0.00435	3.53e-276	0.00199	0.00259	0.441	9.91e-274	1.22e-146	N
cg20823181	1	60119286	FGGY	Open sea	Y	Repeat region; SNP; SNP/Indel	0.02354	0.00274	4.53e-17	0.00139	0.0017	0.414	7.42e-16	8.11e-18	N
cg19316897	1	61105935		Open sea	Y	Repeat region; SNP/Indel	0.01963	0.0023	6.19e-17	0.00034	0.00141	0.809	1.93e-15	4.26e-16	N
cg07381872	1	61408076		Open sea	Y	SNP; SNP/Indel	0.17373	0.00436	8.63e-195	0.00095	0.00296	0.747	2.89e-192	1.69e-127	N
cg27427318	1	61509328		South shore	N		-0.01407	0.0022	2.63e-10	-0.00508	0.00136	0.0002	1.66e-12	1.46e-09	N
cg09756865	1	63249197	ATG4C	Open sea	N		-0.01996	0.00289	9.87e-12	-0.00559	0.00199	0.00507	1.58e-12	2.28e-11	Y
cg24082680	1	63249199	ATG4C	Open sea	N		-0.0456	0.00671	2.07e-11	-0.01124	0.00431	0.00931	5.84e-12	1.52e-11	Y
cg22683036	1	63249209	ATG4C	Open sea	N		-0.04551	0.00703	1.64e-10	-0.00805	0.00443	0.0693	2.98e-10	3.21e-10	Y
cg06366791	1	63249213	ATG4C	Open sea	N		-0.03737	0.00574	1.31e-10	-0.00964	0.00374	0.0102	3.78e-11	8.98e-11	Y
cg18163452	1	63466707		Open sea	N	SNP/Indel	-0.03447	0.00611	2.35e-08	-0.00084	0.00375	0.824	3.63e-07	1.4e-08	Y
cg09456465	1	63782395		Island	N		-0.02316	0.00342	2.32e-11	0.00219	0.00207	0.291	1.8e-10	1.63e-10	Y
cg05719140	1	63782426		Island	Y	Uknown factors	-0.03385	0.00476	2.41e-12	-0.00074	0.00276	0.788	5.32e-11	1.1e-11	Y
cg08660285	1	67390436	MIER1	North shore	N	SNP/Indel	-0.01254	0.00152	7.28e-16	-0.00314	0.00095	0.000944	2.94e-17	7.61e-15	Y
cg06885641	1	67390768	MIER1	Island	N		-0.02463	0.00217	6.75e-28	0.00137	0.00131	0.296	1.3e-26	7.62e-26	Y
cg15548284	1	67550316		Open sea	Y	Repeat region; SNP/Indel	0.0093	0.00159	6.81e-09	0.0006	0.00093	0.521	7.27e-08	3.95e-08	N
cg21267232	1	68857998		Open sea	Y	Repeat region	0.03131	0.00321	2.12e-21	-0.0012	0.00211	0.57	5.95e-20	4e-22	N
cg06977823	1	69778399		Open sea	Y	Repeat region	-0.02495	0.00547	5.79e-06	-0.012	0.00339	0.00042	5.07e-08	1.78e-05	N
cg12398314	1	71172133		Open sea	Y	Repeat region; SNP/Indel	-0.01592	0.00292	6.26e-08	0.0005	0.00172	0.772	8.62e-07	3.19e-07	N
cg23823908	1	71512485	PTGER3	Island	N		-0.02399	0.00327	5.61e-13	-0.0019	0.00187	0.31	5.28e-12	2.33e-12	Y
cg17027033	1	72354156	NEGR1	Open sea	Y	Repeat region; SNP/Indel	0.00739	0.00127	9.23e-09	-0.00012	0.00074	0.872	1.58e-07	4.45e-08	N
cg21221883	1	75246543		Open sea	N	SNP/Indel	-0.02352	0.00334	3.67e-12	0.0018	0.00202	0.372	3.86e-11	2.77e-11	Y
cg12610098	1	75417804		Open sea	Y	Repeat region; SNP/Indel	-0.01243	0.00144	2.73e-17	0.00098	0.00084	0.243	2.69e-16	3.63e-16	N
cg01077724	1	75590483		North shore	N		-0.03772	0.00398	2.45e-20	-0.01056	0.00246	1.93e-05	2.7e-23	4.38e-20	Y
cg02297043	1	75590912		Island	N		-0.05883	0.00496	4.75e-30	-0.01435	0.0029	8.93e-07	3.5e-34	5.91e-29	Y
cg01540595	1	75590960		Island	N		-0.06956	0.00585	3.36e-30	-0.017	0.00361	2.93e-06	8.06e-34	3.86e-30	Y
cg01066472	1	75591029		Island	N		-0.11898	0.00967	4.51e-32	-0.01103	0.00557	0.0479	1.64e-31	4.61e-30	Y
cg00325531	1	75591353		Island	N		-0.08136	0.00871	8.38e-20	-0.04343	0.00578	1.51e-13	9.39e-31	5.12e-20	Y
cg01005080	1	75592950	LHX8	South shore	N	SNP/Indel	-0.0454	0.00377	8.09e-31	-0.0095	0.00236	6.25e-05	4.04e-33	9.74e-30	Y
cg09766820	1	75593018	LHX8	South shore	N		-0.03335	0.00332	1.56e-22	-0.01798	0.00218	6.04e-16	8.11e-36	4.48e-23	Y
cg00419321	1	75593476	LHX8	North shelf	N		-0.02607	0.00343	7.35e-14	-0.01595	0.00249	2.32e-10	9.11e-22	6.3e-14	Y
cg01971160	1	75593804	LHX8	North shelf	N	SNP/Indel	-0.04992	0.00516	4.64e-21	-0.01977	0.00325	1.68e-09	5.31e-28	1.15e-19	Y
cg10249828	1	75594261	LHX8	North shore	Y	Repeat region	-0.03246	0.00362	1.89e-18	-0.0064	0.00228	0.00506	4.51e-19	5.51e-18	Y
cg18876007	1	75606694	LHX8	South shelf	N		-0.03064	0.00384	4.76e-15	0.0004	0.00234	0.864	1.4e-13	3.19e-14	Y
cg23237611	1	76262857	MSH4	Island	Y	SNP/Indel	-0.01196	0.00234	3.93e-07	0.00533	0.00159	0.000852	7.64e-09	1.71e-06	Y
cg17711265	1	78153303		South shelf	Y	Multiple mapping; Repeat region; SNP/Indel	-0.02996	0.00474	4.35e-10	-0.00532	0.00283	0.0603	6.65e-10	7.82e-10	N
cg20785560	1	78511235	GIPC2	North shore	Y	Repeat region	-0.03333	0.00389	5.61e-17	-0.00773	0.00258	0.00286	7.12e-18	1.79e-17	Y
cg19766489	1	78511344	GIPC2	North shore	Y	Uknown factors	-0.07183	0.0047	1.22e-46	-0.00162	0.0029	0.578	7.59e-45	1.11e-41	Y
cg09826056	1	78511360	GIPC2	North shore	N		-0.04795	0.00381	2.13e-33	0.00015	0.00237	0.95	1.54e-31	7.94e-31	Y
cg09662920	1	78511433	GIPC2	North shore	Y	SNP/Indel; Uknown factors	-0.03752	0.00327	2.52e-28	-0.00852	0.002	2.35e-05	4.44e-31	8.47e-27	Y
cg01074657	1	78511466	GIPC2	North shore	N	SNP/Indel	-0.0071	0.00081	1.35e-17	-0.00233	0.00052	8.3e-06	5.77e-21	8.39e-17	Y
cg09107315	1	78511488	GIPC2	North shore	N		-0.01269	0.00211	2.65e-09	-0.00184	0.00135	0.172	1.03e-08	4.89e-09	Y
cg12284736	1	80603921		Open sea	Y	Repeat region; SNP/Indel	0.00933	0.00142	8.19e-11	3e-05	0.00084	0.976	1.94e-09	5.51e-10	N
cg02072796	1	85087388		South shore	N		0.01498	0.00322	3.8e-06	-0.00013	0.0021	0.952	4.89e-05	9.45e-08	N
cg12037450	1	85513124	MCOLN3	North shore	N		-0.01426	0.00244	7.25e-09	-0.00767	0.00163	2.96e-06	6.98e-13	1.99e-08	Y
cg12210618	1	85515536	MCOLN3	South shore	Y	Repeat region; SNP/Indel	-0.02141	0.00278	3.59e-14	0.00047	0.00171	0.785	9.08e-13	1.56e-14	N
cg24724587	1	86044103	DDAH1	South shore	N		-0.02784	0.00532	2.09e-07	0.00117	0.0033	0.724	2.53e-06	7.38e-09	Y
cg17108141	1	86044230	DDAH1	South shore	Y	SNP/Indel; Uknown factors	-0.0333	0.00477	6.03e-12	-0.00724	0.00292	0.0134	2.52e-12	1.85e-11	Y
cg13871826	1	86045347	CYR61	North shore	N	SNP/Indel	-0.02295	0.00367	6.63e-10	0.00135	0.00222	0.541	8.17e-09	4.05e-09	Y
cg21841239	1	86622737	COL24A1	Island	N		-0.01337	0.002	4.13e-11	-0.00205	0.00126	0.104	1.17e-10	2.19e-10	N
cg26829098	1	86968255		Open sea	Y	Uknown factors	-0.07539	0.00462	4.99e-52	-0.01294	0.00287	7.67e-06	5.01e-55	5.31e-51	N
cg04896168	1	86968543		Open sea	N		-0.13548	0.00888	1.67e-46	0.0363	0.00482	1.21e-13	2.77e-57	5.59e-44	Y
cg20810195	1	86970291		Open sea	N	Indel; SNP/Indel	0.03741	0.00389	8.1e-21	-0.00839	0.00245	0.00064	2.83e-22	2.02e-19	Y
cg27317524	1	87098986	CLCA3P	Open sea	Y	Repeat region; SNP; SNP/Indel	0.01442	0.00217	4.98e-11	0.00015	0.00126	0.903	1.12e-09	3.44e-10	N
cg08732750	1	87598351	LOC339524	Island	Y	SNP; SNP/Indel	-0.0271	0.00368	4.4e-13	-0.00251	0.00233	0.282	3.81e-12	7.5e-13	Y
cg08371190	1	87598514	LOC339524	Island	N		-0.02076	0.00355	7e-09	-0.00133	0.00224	0.551	7.87e-08	7.97e-09	Y
cg27043786	1	88928647		Island	N		-0.01498	0.00248	2.43e-09	-0.00289	0.00151	0.0558	3.21e-09	1.45e-08	Y
cg24536114	1	89448405	RBMXL1	Open sea	Y	SNP/Indel; Uknown factors	-0.02459	0.00345	2.29e-12	0.00677	0.00231	0.00344	2.64e-13	9.26e-12	N
cg23663318	1	89448407	RBMXL1	Open sea	Y	SNP; SNP/Indel	-0.01686	0.00287	6.47e-09	0.00097	0.00192	0.615	8.08e-08	3.51e-08	N
cg00351283	1	89448431	RBMXL1	Open sea	N	SNP/Indel	0.09498	0.00286	3.26e-154	-0.00224	0.0018	0.215	2.49e-152	2.69e-110	N
cg04944980	1	89448584	RBMXL1	Open sea	N	SNP/Indel	0.00799	0.00115	7.25e-12	-0.00219	0.00075	0.00379	8.84e-13	4.4e-12	N
cg23978657	1	89664260	GBP4	Open sea	N		-0.01034	0.00135	4.28e-14	-0.00449	0.00115	0.000107	1.87e-16	8.87e-19	Y
cg23112651	1	90459291	ZNF326	North shore	Y	SNP/Indel	0.0039	0.00058	3.28e-11	-0.00148	0.00045	0.000993	1.04e-12	1.63e-13	N
cg09547692	1	91027278		Open sea	N		-0.02358	0.00605	0.000106	0.01643	0.00383	1.96e-05	4.35e-08	8.19e-05	N
cg04567738	1	91171013		North shore	N	SNP/Indel	-0.03706	0.00429	2.98e-17	-0.00795	0.0026	0.0023	3.09e-18	2.47e-16	Y
cg10621610	1	91175627		North shore	Y	Uknown factors	-0.0297	0.00447	5.75e-11	-0.00177	0.00268	0.508	7.38e-10	3.16e-10	Y
cg24115061	1	91298006		North shelf	Y	SNP; SNP/Indel	-0.01955	0.00299	1.07e-10	0.00402	0.00189	0.0342	9.98e-11	6.79e-10	Y
cg26052357	1	91303544		South shore	N		-0.07553	0.00531	2.87e-41	0.00487	0.00315	0.123	3.4e-40	8.37e-38	Y
cg25202302	1	91305655		South shelf	N	SNP/Indel	-0.01153	0.00219	1.91e-07	-0.00455	0.00149	0.00238	1.02e-08	2.89e-09	Y
cg17883371	1	91359225		Island	N	SNP/Indel	-0.04622	0.00189	3.36e-100	0.00216	0.00112	0.0537	4.2e-99	5.11e-79	N
cg26016074	1	91359533		Island	Y	Multiple mapping	-0.03653	0.00581	5.38e-10	0.00803	0.00365	0.0283	3.95e-10	7.18e-10	N
cg12403142	1	92012408		Island	Y	SNP/Indel	-0.04142	0.0084	9.77e-07	0.02326	0.00561	3.69e-05	9.03e-10	4.56e-06	Y
cg21854759	1	92012499		Island	Y	Uknown factors	-0.04325	0.00587	4.23e-13	0.00804	0.00324	0.0132	1.88e-13	3.58e-14	Y
cg02896835	1	92012615		Island	N		-0.04356	0.00612	2.35e-12	0.02129	0.00369	1.1e-08	1.19e-18	1.55e-11	Y
cg13639937	1	92012655		Island	N	SNP/Indel	-0.03708	0.00553	3.86e-11	0.00582	0.0034	0.0875	9.26e-11	9.62e-11	Y
cg25838465	1	92012736		South shore	N		-0.05367	0.00877	1.46e-09	0.01709	0.00486	0.000459	1.94e-11	2.25e-09	Y
cg24312719	1	93251184	EVI5	South shore	N		-0.02924	0.00396	3.54e-13	-0.00313	0.00252	0.215	2.38e-12	4.96e-14	Y
cg17140307	1	93251203	EVI5	South shore	Y	Uknown factors	-0.05412	0.00734	3.95e-13	-0.00551	0.00456	0.227	2.78e-12	2.94e-12	Y
cg11226183	1	93251218	EVI5	South shore	N		-0.04089	0.00496	6.24e-16	-0.01284	0.00329	0.000104	2.93e-18	4.32e-16	Y
cg24215727	1	94883469	ABCD3	North shore	N	SNP/Indel	-0.01348	0.00261	3.12e-07	-0.00486	0.0018	0.00692	4.53e-08	1.6e-06	Y
cg01206378	1	95698827	RWDD3	North shore	N		-0.02822	0.00482	7.02e-09	0.00832	0.00314	0.00814	1.41e-09	3.82e-08	Y
cg20701556	1	95698924	RWDD3	North shore	N	SNP/Indel	-0.04871	0.00577	1.32e-16	0.0016	0.00345	0.642	3.23e-15	3.51e-16	N
cg24808901	1	95698954	RWDD3	North shore	N	SNP/Indel	-0.05104	0.00615	4.27e-16	0.00834	0.00363	0.022	3.78e-16	5.07e-15	N
cg26537280	1	95699037	RWDD3	North shore	Y	Uknown factors	-0.04645	0.00447	7.07e-24	-0.00613	0.00276	0.0266	1.09e-23	9.39e-23	Y
cg03123541	1	95699097	RWDD3	North shore	N		-0.04434	0.00507	1.15e-17	-0.00328	0.00312	0.292	1.39e-16	3.4e-17	Y
cg13876809	1	101005971	GPR88	South shore	N		-0.03885	0.00652	3.81e-09	-0.0003	0.00405	0.941	7.33e-08	1.55e-08	Y
cg01065905	1	101416548	SLC30A7	Open sea	Y	Repeat region; SNP; SNP/Indel; Uknown factors	-0.03471	0.00382	6.77e-19	0.0066	0.00266	0.0133	4.25e-19	4.41e-19	Y
cg26256793	1	103574469	COL11A1	Open sea	N		-0.01455	0.00252	1.08e-08	7e-05	0.00155	0.965	2.02e-07	3.36e-08	N
cg15493018	1	108710337	SLC25A24	Open sea	Y	Repeat region	0.01057	0.00154	1.43e-11	-0.00172	0.00091	0.0582	2.39e-11	7.66e-11	N
cg20569839	1	109618889	TAF13	South shore	Y	SNP/Indel; Uknown factors	-0.0124	0.00194	2.97e-10	-0.00462	0.00142	0.00116	1.02e-11	1.01e-10	Y
cg06752594	1	109825964	PSRC1	Island	N		-0.00682	0.00085	3.53e-15	-0.00087	0.00053	0.0994	1.28e-14	1.08e-14	Y
cg01572884	1	110610266	ALX3	Island	N		-0.01287	0.00208	8.82e-10	0.00099	0.00125	0.428	8.57e-09	5.48e-09	Y
cg16127759	1	110613596	ALX3	South shore	N		-0.01097	0.00212	2.91e-07	-0.00359	0.0013	0.00588	3.62e-08	1.24e-07	N
cg27569858	1	110614161	ALX3	South shore	Y	Indel; SNP/Indel; Uknown factors	-0.02019	0.0028	1.28e-12	-0.00178	0.00168	0.289	1.1e-11	1.03e-11	Y
cg21286921	1	111216661	KCNA3	Island	N		-0.01298	0.00203	2.8e-10	0.00147	0.00122	0.228	1.56e-09	1.53e-10	N
cg07903677	1	111218079	KCNA3	South shore	N		-0.01846	0.00272	2.32e-11	-0.00332	0.00165	0.045	2.98e-11	1.6e-10	Y
cg03483626	1	111218276	KCNA3	South shore	N		-0.03902	0.00593	8.29e-11	-0.00866	0.00367	0.0185	4.31e-11	1.78e-10	Y
cg00995520	1	111218282	KCNA3	South shore	N		-0.04322	0.00736	6.06e-09	-0.00527	0.00445	0.236	3.06e-08	1.87e-08	Y
cg07421287	1	111218287	KCNA3	South shore	N		-0.02016	0.00305	6.81e-11	-0.00189	0.00182	0.301	5.25e-10	2.64e-10	Y
cg22871908	1	111323421		Island	Y	SNP/Indel	-0.02745	0.00505	7.04e-08	-0.00124	0.00315	0.693	8.7e-07	1.1e-07	Y
cg24016844	1	111506641	C1orf103	Island	N	SNP/Indel	0.03026	0.0008	1.44e-181	0.00213	0.00051	2.95e-05	1.82e-183	8.24e-122	Y
cg21871952	1	111814146		South shore	N		-0.0166	0.00306	7.54e-08	-0.00378	0.00181	0.0373	5.81e-08	1.77e-07	Y
cg07723921	1	112531332	KCND3	North shore	Y	SNP/Indel	-0.01527	0.00327	3.57e-06	-0.00656	0.00196	0.000835	6.16e-08	3.64e-06	Y
cg26213873	1	112939056	CTTNBP2NL	Island	N		-0.01031	0.00058	4.98e-61	-0.00181	0.00036	6.78e-07	5.2e-65	1.37e-56	Y
cg20243176	1	113008524		North shore	N	SNP/Indel	-0.01993	0.00358	3.52e-08	0.00356	0.00222	0.109	7.83e-08	1.52e-07	Y
cg10806711	1	113265679	FAM19A3	Island	N	SNP/Indel	-0.01827	0.00271	2.83e-11	-0.00475	0.00166	0.00437	3.8e-12	1.51e-10	Y
cg16255156	1	113265709	FAM19A3	Island	Y	SNP; SNP/Indel	-0.01388	0.00182	6.72e-14	-0.00622	0.00126	1.01e-06	3.06e-18	1.1e-15	Y
cg05708536	1	113285118		North shore	N		-0.0847	0.00802	1.42e-24	-0.01004	0.00472	0.0335	2.83e-24	7.36e-23	Y
cg25707805	1	113285387		North shore	N		-0.06982	0.00635	2.43e-26	-0.00932	0.00362	0.0103	1.62e-26	1.59e-24	Y
cg21576728	1	113683521		Open sea	N	SNP/Indel	-0.02713	0.00504	9.5e-08	-0.00523	0.00322	0.105	1.94e-07	4.64e-07	Y
cg11712105	1	113741631		Island	Y	SNP/Indel	-0.04162	0.00302	4.97e-39	-0.00518	0.00179	0.00385	1.82e-39	1.96e-35	N
cg03444687	1	113741744		Island	N		-0.04532	0.00416	6.95e-26	0.00021	0.00246	0.932	3.82e-24	4.78e-24	N
cg20992663	1	115055124	TRIM33	South shore	N		-0.04107	0.0065	4.41e-10	0.00191	0.00399	0.633	6.43e-09	1.4e-09	Y
cg07724623	1	115397409	SYCP1	North shore	N	Indel; SNP/Indel	-0.05254	0.00612	4.26e-17	-0.00274	0.00371	0.46	7.73e-16	5.87e-16	Y
cg04115969	1	115397449	SYCP1	Island	N	SNP/Indel	-0.04168	0.00459	7.7e-19	-0.00201	0.00279	0.471	1.58e-17	9.63e-18	Y
cg18087477	1	115397597	SYCP1	Island	N		-0.05665	0.00598	2.72e-20	-0.00566	0.00349	0.106	1.39e-19	6.25e-19	Y
cg27332337	1	115397616	SYCP1	Island	N	SNP/Indel	-0.02329	0.00312	2.26e-13	-0.00241	0.00191	0.207	1.48e-12	1.92e-12	Y
cg12813768	1	115398123	SYCP1	South shore	N		-0.0197	0.00404	1.33e-06	-0.01348	0.00265	4.5e-07	1.74e-11	6.53e-06	Y
cg03614513	1	115632038	TSPAN2	Island	N		-0.00471	0.00062	9.37e-14	-0.0002	0.00039	0.595	1.76e-12	5.96e-13	Y
cg22374525	1	116370764		North shore	N		-0.0293	0.00362	2.06e-15	-0.00037	0.00227	0.872	6.28e-14	1.84e-14	Y
cg17873750	1	116382984	NHLH2	South shore	N		-0.0664	0.00582	3.8e-28	-0.00341	0.00351	0.331	8.2e-27	1.78e-27	Y
cg23202177	1	116383238	NHLH2	South shore	N		-0.01841	0.00346	1.36e-07	-0.00451	0.00205	0.0285	7.92e-08	3.69e-07	Y
cg00969087	1	116710331		Island	N		-0.01749	0.00316	3.97e-08	0.00227	0.00197	0.249	1.92e-07	1.15e-07	Y
cg02855836	1	116710530		Island	Y	SNP/Indel; Uknown factors	-0.02771	0.0042	7.31e-11	-0.00106	0.00257	0.679	1.23e-09	2.86e-10	Y
cg08361238	1	117452304	PTGFRN	Island	N	SNP/Indel	-0.01375	0.00216	3.47e-10	1e-05	0.00132	0.993	7.85e-09	1.29e-09	Y
cg08936785	1	117452320	PTGFRN	Island	N	SNP/Indel	-0.01317	0.00207	3.51e-10	-0.00245	0.00122	0.0457	4.14e-10	3e-10	N
cg00350642	1	117740190	VTCN1	Open sea	Y	Repeat region; SNP; SNP/Indel; Uknown factors	0.0187	0.0018	9.83e-24	0.00225	0.00108	0.0378	2.13e-23	3.25e-22	N
cg10522587	1	120166026	ZNF697	Island	N		-0.0121	0.00214	2.19e-08	0.00104	0.00143	0.465	1.97e-07	1.49e-11	N
cg25137968	1	120905306	HIST2H2BA	North shore	Y	SNP; SNP/Indel	-0.02789	0.00465	2.91e-09	2e-05	0.0031	0.995	5.98e-08	2.15e-09	N
cg04080517	1	120905322	HIST2H2BA	North shore	N	SNP/Indel	-0.01656	0.00269	1.14e-09	-0.00273	0.00156	0.0797	2.19e-09	5.95e-09	N
cg16511983	1	121138720		Island	Y	SNP/Indel	0.02718	0.00415	9.96e-11	-0.00297	0.00236	0.21	5.35e-10	5.95e-10	N
cg25197698	1	121143479		Open sea	Y	Repeat region; SNP; SNP/Indel	0.02577	0.00433	3.79e-09	-0.00332	0.00254	0.192	1.6e-08	2.03e-08	N
cg09141557	1	121353975		Open sea	Y	Repeat region; SNP/Indel	0.01088	0.00154	2.97e-12	-0.00062	0.0009	0.49	4.11e-11	2.27e-11	N
cg00388905	1	121408637		Open sea	Y	Indel; Repeat region; SNP/Indel	0.00766	0.00115	4.98e-11	0.00052	0.0007	0.459	5.84e-10	3.36e-10	N
cg01904642	1	143270334		Island	N	SNP/Indel	-0.01351	0.00245	4.87e-08	-0.00077	0.00139	0.582	5.21e-07	2.62e-07	N
cg14014098	1	143663862		Island	Y	SNP/Indel	-0.0582	0.00859	2.34e-11	-0.01486	0.00517	0.00417	3.01e-12	5.25e-11	N
cg09074625	1	143664102		Island	N	SNP/Indel	-0.02794	0.00527	1.48e-07	0.00249	0.00323	0.441	1.15e-06	2.56e-08	N
cg13064305	1	144567670		Open sea	Y	Multiple mapping; SNP/Indel	-0.02554	0.00263	3.6e-21	0.00202	0.00161	0.208	3.72e-20	2.32e-20	N
cg16260424	1	145092576		North shelf	N		-0.01895	0.003	4.2e-10	-0.00131	0.0018	0.466	4.57e-09	1.93e-09	N
cg17949451	1	145476874	LIX1L	North shore	N		-0.00388	0.00072	8.78e-08	-0.00023	0.00048	0.629	9.79e-07	1.01e-07	Y
cg11743829	1	145714124	CD160	Island	N		-0.02222	0.00407	6.25e-08	-0.00218	0.00242	0.369	4.29e-07	2.43e-07	Y
cg08922361	1	145989661		North shore	Y	Multiple mapping	-0.10996	0.00547	1.4e-73	0.00184	0.00311	0.554	1.31e-71	5.85e-62	N
cg00718581	1	145992310		South shore	Y	Multiple mapping; SNP; SNP/Indel	-0.04651	0.00383	2.54e-31	0.00111	0.00231	0.63	1.15e-29	3.3e-29	N
cg08721112	1	146553807		South shore	Y	SNP/Indel; Uknown factors	0.03172	0.00481	7.71e-11	-0.0069	0.00269	0.0105	2.33e-11	5.27e-11	Y
cg14367344	1	146644336	PRKAB2	Island	N		-0.00392	0.00073	9.19e-08	-0.00042	0.00046	0.356	5.96e-07	3.78e-07	Y
cg15648188	1	147531342		North shore	Y	SNP; SNP/Indel	-0.02876	0.00423	2e-11	0.00891	0.00268	0.000906	5.92e-13	1.32e-10	Y
cg09828632	1	147534061		South shore	N	SNP/Indel	-0.05687	0.00393	1.51e-42	0.00247	0.0023	0.282	4.19e-41	9e-39	N
cg17599831	1	147718310		Island	Y	Multiple mapping; SNP; SNP/Indel; Uknown factors	-0.00919	0.00189	1.38e-06	0.00175	0.00118	0.138	3.15e-06	2.05e-09	N
cg01052200	1	147718509		Island	Y	SNP/Indel; Uknown factors	-0.01794	0.00257	6.53e-12	0.00097	0.00151	0.521	9.32e-11	2.11e-11	N
cg00769810	1	147718820		Island	Y	SNP/Indel; Uknown factors	-0.0136	0.00226	2.57e-09	-0.00248	0.00141	0.0795	4.76e-09	9.31e-09	N
cg21639031	1	147718914		Island	N	SNP/Indel	-0.02028	0.00278	7.24e-13	0.00149	0.00165	0.369	8e-12	1.96e-12	N
cg25862444	1	147737016		Island	N		-0.04774	0.00625	6.21e-14	-0.01772	0.00384	4.46e-06	1.21e-17	5.16e-13	Y
cg24346776	1	147737024		Island	Y	SNP; SNP/Indel	-0.05392	0.00783	1.13e-11	-0.01079	0.00472	0.0224	7.58e-12	5.51e-11	Y
cg04861904	1	147737182		Island	N	SNP/Indel	-0.02544	0.00401	3.78e-10	-0.01071	0.00266	6.02e-05	7.38e-13	1.5e-10	Y
cg22697853	1	147737207		Island	N		-0.05606	0.00707	7.27e-15	-0.01739	0.00412	2.68e-05	8.6e-18	2.03e-15	Y
cg21683069	1	147781600		North shore	Y	Multiple mapping	-0.05047	0.00758	5.15e-11	0.01709	0.00478	0.000373	6.26e-13	4.07e-11	Y
cg20569940	1	147781619		North shore	Y	SNP/Indel; Uknown factors	-0.02131	0.0034	5.7e-10	0.00313	0.00205	0.127	1.76e-09	1.4e-09	N
cg18140268	1	147781827		North shore	N		-0.0681	0.00836	1.33e-15	-0.00497	0.00472	0.293	1.42e-14	1.08e-14	Y
cg19265480	1	147781887		North shore	N		-0.05897	0.0069	5.85e-17	0.00045	0.00401	0.91	2.05e-15	7.34e-16	N
cg23206461	1	147782116		Island	N		-0.07608	0.00874	1.71e-17	-0.00992	0.00489	0.0429	3.14e-17	2.5e-16	Y
cg13392957	1	147782279		Island	N	SNP/Indel	-0.03618	0.00452	3.99e-15	-0.0048	0.00252	0.0566	8.35e-15	2.85e-14	Y
cg13067553	1	147782452		Island	Y	SNP; SNP/Indel	-0.04439	0.00616	1.28e-12	-0.01827	0.00385	2.45e-06	1.29e-16	4.8e-12	Y
cg03242265	1	147782472		Island	N		-0.04208	0.00524	3.32e-15	-0.00963	0.00317	0.00242	3.24e-16	3.02e-14	Y
cg01946451	1	147782558		South shore	Y	Repeat region; SNP/Indel	-0.03288	0.00538	1.56e-09	-0.0041	0.00345	0.236	8.39e-09	4.26e-09	Y
cg17149103	1	147789480		North shore	N	SNP/Indel	-0.03269	0.00588	3.61e-08	-0.00476	0.00343	0.165	1.19e-07	1.91e-07	N
cg00171578	1	147789747		Island	Y	SNP/Indel	-0.03397	0.0028	2.4e-31	0.00112	0.00166	0.497	8.63e-30	7.11e-29	N
cg06991392	1	147789842		Island	Y	SNP/Indel	-0.0257	0.00387	5.89e-11	-0.01233	0.0027	5.53e-06	1.19e-14	1.35e-10	N
cg10537450	1	147789973		Island	N		-0.02667	0.00344	2.46e-14	-0.0066	0.00225	0.0035	3.27e-15	2.59e-15	N
cg15829969	1	147801025		Open sea	N	SNP/Indel	-0.05512	0.00964	1.49e-08	-0.01021	0.00567	0.0722	2.32e-08	6.1e-08	Y
cg25001930	1	147801789		Open sea	Y	SNP/Indel	-0.04582	0.0078	6.21e-09	0.00081	0.00473	0.864	1.08e-07	5.41e-10	Y
cg13502125	1	147826191		Island	Y	SNP/Indel	-0.05757	0.00679	1.03e-16	-0.00978	0.0044	0.0264	1.13e-16	1.04e-17	Y
cg06216408	1	147826387		Island	N	SNP/Indel	-0.01441	0.00215	3.63e-11	0.0006	0.00134	0.657	6.06e-10	1.57e-10	N
cg22395335	1	147851370		Open sea	Y	SNP/Indel	-0.06768	0.0096	3.79e-12	-0.01533	0.00559	0.00625	7.66e-13	1.34e-11	N
cg03534635	1	147851606		Open sea	N	SNP/Indel	-0.02037	0.003	2.29e-11	0.00367	0.00176	0.0378	2.49e-11	2.2e-12	N
cg11080192	1	148000579		Island	Y	SNP; SNP/Indel	-0.00687	0.0007	2.04e-21	-0.0027	0.00047	1.18e-08	1.61e-27	5.8e-21	N
cg04718234	1	148241581		South shore	Y	Repeat region; SNP/Indel	-0.02067	0.00174	4.92e-30	-0.00316	0.00119	0.0079	2.85e-30	8.69e-31	N
cg11340941	1	148526939		Open sea	N		-0.02569	0.00341	1.27e-13	0.00175	0.0021	0.407	1.64e-12	7.41e-13	N
cg24360269	1	148527081		Open sea	Y	Repeat region; SNP/Indel	-0.02745	0.00337	1.35e-15	-0.00043	0.00216	0.843	4.03e-14	8.47e-17	N
cg01774704	1	148760923		Island	Y	SNP/Indel	-0.01237	0.00245	5.48e-07	-0.00035	0.00164	0.83	7.1e-06	4.13e-09	N
cg11431055	1	148854588		Island	Y	SNP/Indel; Uknown factors	0.01311	0.00198	6.9e-11	0.00586	0.00139	2.71e-05	6.53e-14	4.1e-11	N
cg13574121	1	148855760		Island	Y	SNP/Indel; Uknown factors	0.00918	0.00168	5.85e-08	0.00156	0.00107	0.145	1.65e-07	1.42e-07	N
cg01907476	1	148929710	LOC645166	Open sea	Y	SNP/Indel	0.00562	0.00092	1.37e-09	-0.00113	0.00065	0.0804	2.64e-09	7.75e-09	N
cg00097790	1	148930220	LOC645166	Open sea	N	SNP/Indel	0.01136	0.00191	3.71e-09	-0.00262	0.00116	0.0234	2.09e-09	2.2e-08	N
cg20151401	1	149141616		South shelf	Y	Indel; SNP; SNP/Indel	-0.05038	0.00826	1.64e-09	-0.0121	0.00512	0.0184	7.62e-10	5.18e-10	Y
cg21173524	1	149144820		North shore	N		-0.02245	0.0043	2.23e-07	0.00013	0.00256	0.959	3.5e-06	8.03e-08	Y
cg16661522	1	149145082		North shore	N		-0.04478	0.00925	1.55e-06	-0.01947	0.0058	0.000821	2.73e-08	8.47e-07	Y
cg19769301	1	149147625		North shore	N		-0.02955	0.00433	1.71e-11	-0.00223	0.0028	0.426	1.94e-10	2.32e-14	N
cg04876245	1	149148208		Island	N	SNP/Indel	-0.02619	0.00768	0.000677	3e-05	0.00565	0.995	0.00559	7.02e-08	N
cg19736968	1	149148261		Island	N	SNP/Indel	-0.02572	0.0045	1.52e-08	-0.00067	0.00296	0.822	2.4e-07	6.5e-12	N
cg25435819	1	149149385		Island	N	SNP/Indel	-0.03007	0.00538	3.05e-08	-0.00156	0.00334	0.64	3.66e-07	6.65e-11	N
cg15686402	1	149149691		South shore	N		-0.04332	0.0069	5.44e-10	-0.00919	0.00423	0.0303	4.26e-10	1.9e-11	N
cg06808522	1	149153931		North shelf	N	SNP/Indel	-0.04093	0.00747	5.79e-08	0.00601	0.00484	0.215	2.39e-07	5.97e-09	Y
cg22481162	1	149155849		North shore	Y	Repeat region	-0.00895	0.00204	1.3e-05	-0.00556	0.00148	0.000187	5.07e-08	1.33e-05	N
cg25618439	1	149158099		South shore	Y	Indel; Repeat region; SNP; SNP/Indel	-0.03821	0.00702	6.98e-08	0.00576	0.00413	0.164	2.2e-07	2.11e-07	N
cg26908109	1	149162219		North shore	N	SNP/Indel	-0.04951	0.00636	2.08e-14	-0.00264	0.00369	0.475	3.28e-13	1.94e-13	N
cg23106045	1	149162430		Island	N	SNP/Indel	-0.03371	0.00652	2.89e-07	-0.00621	0.00404	0.125	6.55e-07	3.27e-08	Y
cg21937395	1	149162518		Island	N		-0.03521	0.00614	1.36e-08	-0.0011	0.00381	0.774	2.04e-07	6.68e-10	Y
cg09011576	1	149193534		Open sea	Y	Repeat region; SNP/Indel	-0.02361	0.00243	3.82e-21	0.00216	0.00147	0.143	2.73e-20	5.69e-20	N
cg06927217	1	149193722		Open sea	N	SNP/Indel	-0.01619	0.00229	3.52e-12	-0.00017	0.00134	0.898	8.68e-11	2.52e-11	N
cg13471424	1	149223500		North shore	Y	Repeat region; SNP/Indel	-0.01156	0.00147	1.37e-14	-0.00417	0.00102	4.8e-05	2.82e-17	1.28e-15	N
cg02063165	1	149294388		Open sea	N	SNP/Indel	0.02026	0.00347	7.77e-09	0.00455	0.00209	0.0298	5.37e-09	4.44e-08	N
cg11411203	1	149333124		Island	Y	SNP/Indel	-0.02569	0.00363	3.06e-12	-0.0004	0.00232	0.864	7.31e-11	8.95e-14	N
cg06626847	1	149333142		Island	Y	SNP/Indel	-0.03453	0.00536	2.05e-10	-0.00114	0.00325	0.725	3.51e-09	3.88e-10	N
cg03401379	1	149334215		South shore	N	Indel; SNP/Indel	-0.00819	0.0014	7.22e-09	-0.0015	0.00092	0.102	1.62e-08	4.18e-08	Y
cg17511829	1	149510892		North shore	N		0.01634	0.00267	1.45e-09	-0.00095	0.0016	0.553	1.76e-08	7.14e-09	N
cg27512510	1	149670340		North shore	N	SNP/Indel	-0.02835	0.00493	1.28e-08	-0.00449	0.00288	0.119	3.26e-08	6.06e-08	N
cg05164968	1	149679932		Open sea	N	SNP/Indel	0.02561	0.00447	1.41e-08	0.00319	0.0027	0.237	6.88e-08	6.2e-08	N
cg13051013	1	149684418		Open sea	N	SNP/Indel	-0.03995	0.00516	2.73e-14	-0.00313	0.00312	0.316	2.87e-13	2.37e-13	N
cg00920799	1	149684561		Open sea	N		-0.02521	0.0026	3.99e-21	-0.0011	0.0015	0.465	9.05e-20	7.46e-20	N
cg04601296	1	149718651		Island	Y	SNP/Indel	-0.0239	0.00312	4.9e-14	4e-05	0.00194	0.983	1.53e-12	4e-14	N
cg20806427	1	149718671		Island	Y	SNP/Indel	-0.0357	0.00537	5.55e-11	0.00222	0.00322	0.492	6.92e-10	8.58e-11	N
cg24364827	1	149871658	BOLA1	Island	Y	Uknown factors	-0.02964	0.00426	6.79e-12	-0.00566	0.00277	0.0411	8.34e-12	1.78e-11	Y
cg00777271	1	149908524	MTMR11	Open sea	N		-0.01659	0.00285	8.08e-09	0.00323	0.00165	0.0514	9.38e-09	1.87e-08	N
cg20791007	1	150229443	CA14	Open sea	N	SNP/Indel	-0.01771	0.00252	4.66e-12	0.00055	0.00152	0.719	9.19e-11	3e-11	Y
cg19320294	1	150229871	CA14	Open sea	N	SNP/Indel	-0.03285	0.00362	8.2e-19	-0.00276	0.00216	0.202	7.34e-18	9.86e-18	Y
cg05037389	1	150230233	CA14	Open sea	N		-0.01348	0.00223	2.12e-09	-0.00365	0.00143	0.0107	5.81e-10	1.21e-08	Y
cg25066665	1	150335507	RPRD2	North shore	Y	Repeat region; SNP/Indel	-0.05089	0.00795	2.58e-10	0.02413	0.00532	6.57e-06	5.93e-14	1.61e-09	Y
cg15448220	1	150897856	SETDB1	North shore	N		-0.05608	0.01032	7.28e-08	0.01547	0.00605	0.0107	1.71e-08	3.67e-07	Y
cg10589385	1	150898437	SETDB1	North shore	N		-0.05365	0.00741	1.06e-12	0.00833	0.0042	0.0475	1.59e-12	8.54e-12	Y
cg26058502	1	150946023	LASS2	North shore	N		0.0175	0.0031	2.18e-08	-0.00044	0.00186	0.814	3.35e-07	1.09e-07	Y
cg04065086	1	151104186	SEMA6C	Island	N		-0.04519	0.00414	5.27e-26	-0.00187	0.00246	0.447	1.42e-24	3.92e-24	Y
cg07371589	1	151104367	SEMA6C	Island	Y	SNP/Indel	-0.12779	0.01148	6.23e-27	0.00272	0.0063	0.666	2.56e-25	4.17e-25	Y
cg02698576	1	151104750	SEMA6C	Island	N		-0.05064	0.00574	6.93e-18	0.01495	0.00352	2.36e-05	8.36e-21	5.87e-17	Y
cg09143801	1	151105049	SEMA6C	Island	N		-0.10169	0.01013	1.87e-22	0.0016	0.0059	0.786	7.55e-21	3.42e-22	Y
cg26050734	1	151689032	TNRC4	Open sea	N		-0.01554	0.00198	1.14e-14	-0.00289	0.00119	0.0153	6.5e-15	2.6e-14	Y
cg08893853	1	151701251	C1orf230	Open sea	Y	SNP/Indel; Uknown factors	-0.04894	0.00626	1.6e-14	0.00391	0.00376	0.299	1.63e-13	1.45e-13	Y
cg09791504	1	151701849	C1orf230	Open sea	N		-0.02884	0.00285	8.17e-23	-0.00063	0.00163	0.701	2.99e-21	2.98e-21	Y
cg26230275	1	151965283	S100A10	North shore	N		-0.02662	0.00368	1.05e-12	0.00019	0.00214	0.929	2.81e-11	8.22e-12	Y
cg13445177	1	151967021	S100A10	South shore	Y	SNP/Indel; Uknown factors	-0.03857	0.00577	4.2e-11	0.00547	0.00361	0.13	1.47e-10	2.64e-10	Y
cg20167074	1	151967023	S100A10	South shore	Y	SNP/Indel	-0.03104	0.00539	1.17e-08	-0.00529	0.00326	0.105	2.64e-08	5.88e-08	N
cg26685752	1	152086692	TCHH	South shore	N		-0.02395	0.00336	2.21e-12	0.00035	0.00213	0.869	5.37e-11	1.72e-11	Y
cg02211983	1	152086879	TCHH	South shore	N	SNP/Indel	-0.05848	0.00487	1.06e-30	0.00412	0.00291	0.156	1.19e-29	1.88e-28	Y
cg26320663	1	152161521		Island	N		-0.02954	0.00546	8.1e-08	0.00295	0.00312	0.345	5.14e-07	3.75e-09	Y
cg08611411	1	153234037	LOR	Open sea	Y	SNP/Indel	0.00673	0.00147	5.23e-06	0.0058	0.00128	6.57e-06	8.62e-10	2.89e-06	Y
cg11534293	1	153234342	LOR	Open sea	N	SNP/Indel	0.02579	0.0046	2.83e-08	0.01377	0.00321	1.99e-05	1.65e-11	1.59e-08	Y
cg15108991	1	153349296	S100A12	Open sea	Y	Repeat region	0.02969	0.00257	8.7e-29	0.00071	0.0015	0.634	3.64e-27	9.35e-27	Y
cg04140525	1	153467760		Open sea	N		-0.02301	0.0037	7.82e-10	0.00074	0.0023	0.746	1.3e-08	3.59e-09	Y
cg01602730	1	153671011		Open sea	Y	Repeat region; SNP/Indel	-0.01438	0.00219	9.54e-11	-0.00313	0.00153	0.0414	1.08e-10	6.95e-11	Y
cg12177922	1	154245232	HAX1	Island	N		-0.05541	0.00178	9.23e-142	-0.00721	0.00108	3.65e-11	1.18e-149	2.09e-106	Y
cg01963297	1	154841980	KCNN3	Open sea	N		0.03697	0.00306	4.96e-31	0.00091	0.00175	0.605	2.14e-29	1.38e-28	Y
cg24927174	1	154942566	SHC1	North shelf	N	SNP/Indel	0.03033	0.00307	8.84e-22	0.00106	0.0019	0.576	2.55e-20	8.39e-21	N
cg10196558	1	155043921		Island	N		-0.02259	0.00354	2.8e-10	0.00057	0.00227	0.8	5.21e-09	8.56e-11	Y
cg03006527	1	155043967		South shore	N	SNP/Indel	-0.02123	0.00279	7e-14	-0.00094	0.00171	0.582	1.3e-12	5.73e-13	Y
cg22678754	1	155044309		South shore	N		-0.02725	0.00496	5.14e-08	0.00277	0.00327	0.397	3.81e-07	1.56e-08	N
cg27166581	1	155044322		South shore	N		-0.01666	0.00324	3.29e-07	-0.00502	0.00232	0.0305	1.95e-07	2.21e-08	N
cg08947894	1	155044345		South shore	N		-0.03557	0.0031	2.18e-28	-0.00446	0.00191	0.0196	2.94e-28	5.55e-27	Y
cg06787675	1	155051759	EFNA3	Island	N		-0.00374	0.00086	1.37e-05	0.0004	0.0006	0.507	8.98e-05	3.91e-08	Y
cg02992639	1	155098827		Island	N	SNP/Indel	-0.04185	0.00376	6.86e-27	-0.00125	0.00217	0.564	2.39e-25	1.93e-26	Y
cg02516288	1	155177783	MTX1	North shore	N		-0.01771	0.00319	3.94e-08	-0.00324	0.00199	0.103	8.26e-08	1.46e-07	N
cg04897644	1	155264372	PKLR	Island	N	SNP/Indel	-0.05573	0.00519	2.78e-25	-0.00591	0.00298	0.0477	8.03e-25	7.95e-24	Y
cg03314840	1	155264662	PKLR	Island	N	SNP/Indel	-0.02282	0.00373	1.45e-09	-0.00202	0.00228	0.377	1.22e-08	4.34e-09	Y
cg09037777	1	155265378	PKLR	Island	N	SNP/Indel	-0.03122	0.00327	1.46e-20	0.00116	0.00196	0.554	3.83e-19	7.55e-20	Y
cg09579413	1	155289428	RUSC1	North shore	N	SNP/Indel	0.05925	0.00248	1.74e-96	0.00052	0.00154	0.736	2.85e-94	1.92e-77	N
cg23320056	1	155948742	ARHGEF2	South shore	N		0.00566	0.00101	2.79e-08	-0.00025	0.00063	0.69	3.61e-07	3.95e-09	Y
cg18923051	1	156053080	MEX3A	South shore	N		-0.01286	0.00169	8.28e-14	-0.00016	0.00098	0.869	2.25e-12	7.55e-13	Y
cg15575683	1	156358612		South shore	N		-0.0141	0.00249	1.99e-08	-0.00236	0.00156	0.131	5.42e-08	8.09e-08	Y
cg20871559	1	156361263		South shelf	N		-0.03588	0.00378	2.36e-20	0.00488	0.00219	0.026	3.05e-20	5.48e-19	Y
cg22610676	1	156393461	C1orf61	South shore	N	SNP/Indel	-0.06687	0.00313	4.77e-81	-0.00038	0.0018	0.832	7.39e-79	6.27e-67	Y
cg24058386	1	156393917	C1orf61	South shelf	N		-0.04434	0.00354	4.66e-33	-9e-05	0.00217	0.966	3.4e-31	5.75e-33	Y
cg18806512	1	156561754	APOA1BP	Island	N		-0.02403	0.00415	1.01e-08	0.00644	0.00243	0.00829	2.02e-09	1.7e-09	N
cg00423039	1	156597679		South shelf	N	SNP/Indel	-0.02407	0.00364	6.73e-11	-0.00192	0.00217	0.377	6.45e-10	3.12e-10	Y
cg19321979	1	156610966	BCAN	North shore	N		-0.02441	0.00335	7.29e-13	6e-05	0.00209	0.977	2.06e-11	2.29e-12	Y
cg12664038	1	156611194	BCAN	North shore	N		-0.02767	0.00432	2.47e-10	-0.00499	0.00276	0.0714	4.55e-10	6.86e-10	N
cg09182138	1	156612436	BCAN	Island	N	SNP/Indel	-0.01363	0.00231	5.33e-09	0.00122	0.00153	0.424	4.73e-08	1.59e-08	Y
cg16269733	1	156616804	BCAN	Island	Y	SNP/Indel	-0.00294	0.00068	1.63e-05	-0.00138	0.00052	0.00808	2.22e-06	8.99e-08	Y
cg04843111	1	156617074	BCAN	South shore	N		-0.01343	0.00196	1.44e-11	-0.00014	0.00122	0.907	3.4e-10	8.86e-11	Y
cg12080906	1	156646065	NES	North shore	Y	Uknown factors	-0.03659	0.00387	2.93e-20	-0.00308	0.00237	0.195	2.72e-19	6.5e-19	Y
cg06355129	1	156646293	NES	Island	N		-0.01835	0.00295	8.26e-10	-0.0107	0.00207	2.98e-07	9.11e-15	6.09e-10	N
cg24474319	1	156671386	CRABP2	North shelf	Y	SNP; SNP/Indel	-0.01582	0.00217	8.19e-13	-0.00189	0.00133	0.154	3.87e-12	8.14e-13	Y
cg11177059	1	156808680	NTRK1	Open sea	Y	SNP; SNP/Indel	-0.01826	0.00225	1.54e-15	0.00025	0.00138	0.857	4.67e-14	1.63e-14	Y
cg08474334	1	156816117	NTRK1	South shore	N		-0.0467	0.00458	4.15e-23	-0.00395	0.00279	0.158	3.55e-22	1.47e-21	Y
cg03390245	1	156819061	NTRK1	Island	Y	Indel; SNP; SNP/Indel	-0.01246	0.00221	2.38e-08	-0.00204	0.00142	0.151	7.36e-08	8.25e-08	Y
cg04415780	1	156819191	NTRK1	Island	N	SNP/Indel	-0.01277	0.002	3.07e-10	0.00078	0.00118	0.507	3.67e-09	1.99e-09	Y
cg04704219	1	156819393	NTRK1	South shore	N	SNP/Indel	-0.03734	0.0037	1.06e-22	0.00195	0.00216	0.367	2.04e-21	3.16e-21	Y
cg02049180	1	156828202	NTRK1	North shore	N	SNP/Indel	-0.04746	0.0043	1.64e-26	0.00089	0.00259	0.73	7.28e-25	1.74e-25	Y
cg26687119	1	156828442	NTRK1	North shore	N		-0.03372	0.00283	2.2e-30	-0.00308	0.00175	0.0781	1.23e-29	1.17e-28	Y
cg24438909	1	156828693	NTRK1	North shore	N	SNP/Indel	-0.01711	0.00222	3.98e-14	-0.00072	0.00143	0.614	7.89e-13	3.49e-13	Y
cg19237923	1	156831236	NTRK1	South shore	N	SNP/Indel	-0.03563	0.00432	6.7e-16	-0.00044	0.00275	0.873	2.11e-14	7.02e-15	Y
cg26575633	1	156846336	NTRK1	Open sea	Y	SNP/Indel; Uknown factors	-0.04998	0.00494	9.12e-23	-0.0004	0.00294	0.892	4.22e-21	2.39e-21	Y
cg03610604	1	156851440	NTRK1	Open sea	Y	SNP; SNP/Indel	-0.02113	0.00325	1.43e-10	-0.00138	0.00197	0.485	1.69e-09	9.04e-10	Y
cg16268769	1	156890782	C1orf92	Island	N	SNP/Indel	-0.01857	0.00281	6.52e-11	-0.00106	0.0017	0.534	8.73e-10	4.38e-10	N
cg16596889	1	156891327	C1orf92	South shore	Y	SNP; SNP/Indel	-0.03056	0.00495	1.06e-09	0.003	0.00333	0.369	8.84e-09	1.8e-10	Y
cg19022717	1	156894534	C1orf92	South shore	N	SNP/Indel	-0.03403	0.0039	1.36e-17	-0.00492	0.00242	0.0422	2.47e-17	2.69e-18	Y
cg08108911	1	157015297	ARHGEF11	Island	N		-0.00594	0.00119	7.64e-07	0.00017	0.00077	0.821	9.58e-06	9.29e-10	Y
cg13802736	1	157948536		North shore	N	SNP/Indel	-0.01994	0.00327	1.68e-09	-0.00292	0.00206	0.156	6.04e-09	3.16e-09	Y
cg14785609	1	157948816		Island	N	Indel; SNP/Indel	-0.03958	0.00385	2.29e-23	-0.00177	0.00248	0.474	5.85e-22	5.96e-23	Y
cg00929523	1	157948875		Island	N	Indel; SNP/Indel	-0.02967	0.00348	7.23e-17	-0.00281	0.00218	0.198	5.69e-16	1.7e-16	Y
cg15138125	1	157948893		Island	Y	Uknown factors	-0.0492	0.00475	1.11e-23	-0.00368	0.0029	0.204	1.26e-22	1.2e-23	Y
ch.1.156669547F	1	158402923		Open sea	Y	Repeat region; SNP/Indel	-0.00743	0.00071	2.38e-24	-0.00024	0.00055	0.664	8.81e-23	1.07e-22	N
cg15015426	1	159506559	OR10J5	Open sea	Y	SNP; SNP/Indel	0.04636	0.00636	7.31e-13	-0.0109	0.00367	0.00302	7.68e-14	4.83e-12	Y
cg06251978	1	159507078	OR10J5	Open sea	Y	Repeat region	0.04388	0.00549	4.19e-15	-0.00127	0.00322	0.692	9.99e-14	4.44e-14	Y
cg24035898	1	159825595	VSIG8	South shore	Y	SNP/Indel	-0.02878	0.00434	6.08e-11	0.00335	0.00262	0.201	3.2e-10	2e-10	N
cg12217625	1	159825628	VSIG8	South shore	N		-0.03906	0.00661	5.08e-09	-0.00672	0.00398	0.092	1.05e-08	2.26e-08	N
cg17986992	1	159825761	VSIG8	South shore	Y	SNP/Indel	-0.04317	0.00575	1.57e-13	0	0.00337	1	4.77e-12	1.38e-12	N
cg08187246	1	160054219	KCNJ9	Island	N	SNP/Indel	-0.01382	0.00244	2.03e-08	-0.00175	0.00158	0.268	1.09e-07	5.48e-09	Y
cg16879052	1	160054270	KCNJ9	Island	N	SNP/Indel	-0.03603	0.00276	1.5e-35	-0.00249	0.0016	0.121	1.51e-34	1.65e-32	Y
cg07187808	1	160054321	KCNJ9	Island	N	Indel; SNP/Indel	-0.04405	0.0031	4.58e-41	-0.00076	0.00183	0.678	2.93e-39	2.36e-37	Y
cg00026803	1	160055253	KCNJ9	South shore	Y	Uknown factors	-0.02617	0.00471	3.7e-08	0.00074	0.00272	0.787	5.34e-07	2.01e-07	N
cg26146390	1	160068471	IGSF8	South shore	N		-0.00692	0.00081	4.24e-17	-0.00114	0.00055	0.0388	6.9e-17	2.93e-17	Y
cg06210630	1	160085433	ATP1A2	Open sea	Y	SNP; SNP/Indel	-0.03994	0.00389	2.47e-23	0.00771	0.00231	0.000871	1.29e-24	4.49e-22	Y
cg24437523	1	160085568	ATP1A2	Open sea	N		-0.05658	0.00503	2.14e-27	-0.00185	0.00307	0.546	7.34e-26	1.66e-25	Y
cg20632887	1	160085581	ATP1A2	Open sea	N		-0.05565	0.0052	3.72e-25	-0.00183	0.00306	0.551	1.19e-23	2.14e-24	Y
cg04792642	1	160140085	ATP1A4	Open sea	Y	Repeat region; SNP/Indel	0.02796	0.00238	1.18e-29	-0.00154	0.00143	0.282	2.29e-28	2.68e-28	N
cg20746702	1	160864761		Open sea	Y	Multiple mapping; SNP/Indel	-0.10455	0.004	2.62e-110	-0.01757	0.00238	3.92e-13	2.89e-120	9.01e-88	N
cg03618918	1	160865097		Open sea	Y	SNP; SNP/Indel	0.09093	0.00316	1.56e-126	-0.00555	0.00202	0.00603	2.79e-126	1.83e-100	Y
cg24599107	1	161049443	PVRL4	Island	N		-0.03697	0.00503	4.93e-13	0.00059	0.00296	0.843	1.23e-11	3.09e-12	N
cg10888244	1	161049543	PVRL4	Island	N	SNP/Indel	-0.02824	0.0045	5.78e-10	-0.00513	0.00273	0.0606	8.79e-10	3e-09	N
cg16276523	1	161049579	PVRL4	Island	Y	SNP/Indel	-0.03226	0.00398	1.73e-15	0.00045	0.00227	0.843	5.14e-14	1.86e-14	N
cg10841756	1	161059267	PVRL4	Open sea	N		-0.02669	0.00482	4.05e-08	-0.00224	0.00304	0.461	3.51e-07	1.65e-07	Y
cg23915527	1	161368787		North shore	N	SNP/Indel	-0.04973	0.00804	9.58e-10	0.00439	0.00486	0.366	7.99e-09	1.06e-09	Y
cg03441844	1	161368947		Island	Y	Uknown factors	-0.06301	0.00787	4e-15	-0.00101	0.00485	0.835	1.15e-13	2.76e-15	Y
cg10815343	1	161575992	HSPA7	Island	Y	SNP/Indel	-0.03699	0.0064	1.07e-08	-0.0003	0.00359	0.934	1.93e-07	4.47e-08	N
cg07122893	1	161993133	OLFML2B	Island	N		-0.01934	0.00346	3.06e-08	-0.00172	0.00215	0.425	2.49e-07	1.58e-07	Y
cg12610079	1	162838809	C1orf110	Open sea	Y	Multiple mapping; Repeat region	0.06161	0.00332	1.33e-64	0.00011	0.00206	0.958	1.88e-62	7.04e-57	Y
cg26012608	1	163468521		Open sea	Y	Repeat region; SNP/Indel	0.02106	0.00349	2.51e-09	-0.00327	0.00212	0.124	7.13e-09	3.05e-09	N
cg11165316	1	163615467		Open sea	Y	Repeat region	0.01322	0.00175	1.22e-13	0.00034	0.00102	0.736	2.79e-12	4.85e-13	N
cg23087598	1	165318356	LMX1A	North shelf	Y	SNP; SNP/Indel	-0.02164	0.00388	3.24e-08	0.0047	0.00238	0.0484	3.34e-08	1.71e-07	N
cg12404281	1	165414806	RXRG	Open sea	Y	SNP/Indel	-0.03742	0.0049	6.02e-14	0.00407	0.00311	0.192	3.82e-13	5.45e-13	Y
cg03433241	1	166853278		Island	N	SNP/Indel	-0.0179	0.00324	4.35e-08	0.00049	0.00196	0.801	6.34e-07	2.34e-07	Y
cg25755191	1	167013332		Open sea	N	Indel; SNP/Indel	-0.0277	0.00491	2.33e-08	-0.0036	0.00303	0.234	1.09e-07	4.28e-08	N
cg22695117	1	168356537		Open sea	N	SNP/Indel	-0.02416	0.00463	2.24e-07	-0.00056	0.00288	0.846	3.12e-06	5.03e-08	Y
cg20678082	1	168356591		Open sea	N		-0.03168	0.00445	2.35e-12	0.00368	0.00262	0.16	1.12e-11	2.24e-12	Y
cg10555800	1	168356606		Open sea	N		-0.02918	0.00452	1.84e-10	-0.00036	0.00267	0.893	3.87e-09	8.18e-10	Y
cg01413005	1	171561022	BAT2L2	Open sea	N	SNP/Indel	0.03966	0.00379	3.68e-24	-0.00779	0.00241	0.00126	2.85e-25	1.54e-22	N
cg03400512	1	172956177		Open sea	Y	Repeat region; SNP/Indel	0.01319	0.00218	2.15e-09	-0.00075	0.00129	0.561	2.6e-08	1.09e-08	N
cg27530298	1	174208162	RABGAP1L	Open sea	Y	Multiple mapping; Repeat region; SNP; SNP/Indel	0.01392	0.00157	5.44e-18	0.00064	0.00099	0.517	1.16e-16	3.97e-17	N
cg04261102	1	174352684	RABGAP1L	Open sea	Y	Repeat region; SNP/Indel	0.01346	0.00146	2.39e-19	-4e-05	0.00086	0.963	1.01e-17	2.44e-18	N
cg24317406	1	174967663	CACYBP	North shore	N		-0.0412	0.00548	1.45e-13	0.00366	0.00316	0.247	1.14e-12	3.81e-13	Y
cg04085339	1	174967695	CACYBP	North shore	N		-0.04711	0.00592	5.49e-15	0.00323	0.00355	0.362	6.93e-14	1.51e-14	Y
cg26787020	1	174968089	CACYBP	North shore	N		-0.06932	0.00535	4.31e-35	0.00175	0.00323	0.587	2.04e-33	3.94e-32	Y
cg24338780	1	174968123	CACYBP	North shore	N		-0.01729	0.00209	5.32e-16	-0.00304	0.00142	0.0322	6.78e-16	6.28e-18	Y
cg16743289	1	174968144	CACYBP	North shore	N		-0.05221	0.00346	1.51e-45	-0.00082	0.00211	0.697	1.1e-43	8.08e-41	Y
cg26372087	1	176318398		Open sea	Y	Repeat region	0.01404	0.00222	4.2e-10	0.00054	0.00136	0.691	6.66e-09	4.85e-10	Y
cg20326786	1	176912031	ASTN1	Open sea	Y	Repeat region; Uknown factors	0.0311	0.00332	6.38e-20	0.00258	0.00214	0.228	6.77e-19	1.7e-19	Y
cg09938479	1	178455912		Island	Y	SNP/Indel	-0.03773	0.00552	1.55e-11	0.00039	0.00333	0.908	3.65e-10	1.07e-10	Y
cg26004771	1	178456093		Island	N		-0.05097	0.00807	4.35e-10	-0.01171	0.0048	0.015	1.75e-10	6.15e-10	Y
cg26915952	1	178456270		Island	Y	SNP/Indel	-0.04985	0.00573	1.78e-17	0.00237	0.00335	0.479	3.44e-16	2.46e-16	Y
cg10543035	1	179545790	NPHS2	South shore	N	SNP/Indel	-0.02626	0.00487	9.02e-08	-0.00896	0.00294	0.00237	4.98e-09	4.51e-07	N
cg02634341	1	179711583	FAM163A	North shore	N	SNP/Indel	-0.03706	0.00559	6.08e-11	-0.01033	0.00346	0.00289	5.34e-12	4.17e-10	Y
cg14748380	1	179713788	FAM163A	Island	N	SNP/Indel	-0.04482	0.00681	8.03e-11	-0.00091	0.00398	0.82	1.61e-09	2.05e-10	Y
cg24460126	1	179713828	FAM163A	Island	Y	Uknown factors	-0.05094	0.00713	2.04e-12	0.00275	0.00427	0.521	3.03e-11	1.06e-11	Y
cg21363811	1	179713950	FAM163A	Island	N		-0.04056	0.00521	2.11e-14	-0.0013	0.00304	0.668	4.63e-13	1.5e-13	Y
cg08755040	1	180124539	QSOX1	Island	N		-0.00267	0.00047	2.25e-08	-0.00088	0.00031	0.00483	2.6e-09	6.03e-08	N
cg02156380	1	180882591	KIAA1614	Island	N		-0.01967	0.0027	7.47e-13	-0.0006	0.00164	0.714	1.56e-11	5.88e-12	Y
cg19708901	1	180882655	KIAA1614	South shore	Y	SNP; SNP/Indel	-0.02142	0.00421	4.41e-07	-0.00341	0.00262	0.194	1.48e-06	9.14e-09	Y
cg06692785	1	180882681	KIAA1614	South shore	N		-0.03148	0.00502	5.73e-10	0.00154	0.00309	0.618	8.06e-09	3.27e-09	Y
cg22801949	1	181057279	IER5	North shore	N		-0.02709	0.00469	1.09e-08	-0.00152	0.00294	0.605	1.3e-07	1.71e-08	Y
cg21220403	1	181075209		South shore	N	Indel; SNP/Indel	-0.01822	0.00338	9.06e-08	2e-05	0.00204	0.991	1.55e-06	3.41e-07	N
cg02960125	1	182025752	ZNF648	Island	N		-0.03291	0.00327	1.47e-22	0.00483	0.00198	0.0151	1.23e-22	2.23e-22	Y
cg11478051	1	182026510	ZNF648	Island	N	SNP/Indel	-0.01551	0.00253	1.41e-09	0.00058	0.00157	0.709	2.17e-08	2.3e-09	Y
cg13112404	1	182921688	C1orf14	North shore	Y	SNP; SNP/Indel	-0.05648	0.01029	5.42e-08	0.00593	0.00626	0.344	3.5e-07	1.97e-07	Y
cg09013655	1	184005063	GLT25D2	North shore	N		-0.02201	0.00401	5.56e-08	0.00143	0.00248	0.564	5.73e-07	2.59e-07	N
cg22039357	1	184388675	C1orf21	Open sea	Y	Repeat region; SNP/Indel	0.03431	0.00638	9.59e-08	-0.00363	0.00394	0.358	6.24e-07	4.5e-07	N
cg05045817	1	184633523		Island	Y	SNP; SNP/Indel	-0.02585	0.00417	8.85e-10	-0.00237	0.00244	0.331	6.73e-09	5.48e-09	Y
cg03332597	1	185125704	C1orf25	North shore	Y	Repeat region	-0.01869	0.00126	4.44e-44	-0.00331	0.0008	3.56e-05	1.76e-46	5.22e-41	Y
cg26350814	1	187982516		Open sea	Y	Repeat region; SNP/Indel	-0.08912	0.00204	5.98e-217	0.00012	0.00122	0.92	2.74e-214	1.58e-130	N
cg05643188	1	197873430	C1orf53	South shore	N		-0.02298	0.00283	1.58e-15	-0.00526	0.00184	0.00443	2.84e-16	1.96e-15	Y
cg19730248	1	197873880	C1orf53	South shore	Y	Uknown factors	-0.03034	0.0051	3.97e-09	-0.00015	0.00312	0.961	7.77e-08	2.13e-08	N
cg06517813	1	198553499		Open sea	Y	Repeat region; SNP; SNP/Indel	0.01994	0.00276	1.18e-12	-0.00236	0.00177	0.183	6.55e-12	2.06e-14	N
cg23806259	1	199999010	NR5A2	Open sea	N		-0.01528	0.00254	2.78e-09	-0.00457	0.00162	0.00479	3.46e-10	1.01e-08	Y
cg10098523	1	200002343	NR5A2	North shelf	Y	SNP; SNP/Indel	-0.02262	0.00378	3.25e-09	-0.0002	0.00228	0.929	6.23e-08	6.65e-09	N
cg25306277	1	200003267	NR5A2	North shore	N	SNP/Indel	-0.04772	0.00714	4.16e-11	-0.00823	0.00422	0.0515	5.97e-11	2.81e-10	Y
cg15198094	1	200003342	NR5A2	North shore	N	SNP/Indel	-0.02074	0.0034	1.69e-09	-0.00827	0.00228	0.000304	1.5e-11	5.09e-09	Y
cg07926895	1	200005833	NR5A2	South shore	N		-0.0098	0.00173	1.92e-08	-0.0053	0.00119	9.52e-06	5.53e-12	1.06e-07	Y
cg13229857	1	200006247	NR5A2	South shore	N		-0.04115	0.00498	5.91e-16	-0.00298	0.00303	0.326	7.15e-15	6.69e-15	N
cg17520027	1	200010708	NR5A2	Island	N	SNP/Indel	-0.02825	0.00409	9.48e-12	-0.00212	0.00237	0.372	9.65e-11	6.97e-11	Y
cg04025964	1	200010788	NR5A2	Island	Y	SNP/Indel	-0.01115	0.00146	5.43e-14	-0.00403	0.00102	7.72e-05	1.72e-16	8.27e-14	Y
cg02457750	1	200011273	NR5A2	North shore	N		-0.01979	0.00344	1.21e-08	-0.00246	0.00214	0.252	6.29e-08	5.76e-08	Y
cg06644124	1	200379083	ZNF281	Island	N		-0.04915	0.00284	1.49e-57	0.00522	0.0017	0.00219	4.49e-58	1e-51	Y
cg24550456	1	200841944	GPR25	North shore	N		-0.02287	0.00299	6.22e-14	0.00042	0.00182	0.817	1.61e-12	5.31e-13	Y
cg01711322	1	200842126	GPR25	North shore	N		-0.02908	0.00348	2.49e-16	-0.00016	0.00213	0.941	8.67e-15	2.72e-15	Y
cg04983977	1	200842145	GPR25	North shore	N		-0.03173	0.00319	3.99e-22	-0.00076	0.00192	0.691	1.4e-20	1.26e-20	Y
cg19940077	1	200842282	GPR25	Island	Y	SNP/Indel	-0.07981	0.00434	1.68e-63	0.00423	0.00254	0.0964	2.39e-62	4.06e-55	Y
cg07580975	1	200843333		Island	N	Indel; SNP/Indel	-0.02135	0.0036	4.27e-09	-0.00092	0.00223	0.68	5.99e-08	2.46e-08	N
cg00095526	1	201081686	CACNA1S	North shore	N	SNP/Indel	-0.01879	0.00271	8.05e-12	-0.0003	0.00162	0.851	1.83e-10	4.53e-11	Y
cg24849736	1	201084428		Island	N		-0.02525	0.00404	6.36e-10	-0.00568	0.00225	0.0119	2.02e-10	5.27e-10	Y
cg06714761	1	201096289		Open sea	N		-0.03245	0.00387	2.05e-16	-0.00288	0.00234	0.218	1.73e-15	2.11e-15	Y
cg00583535	1	201159906	IGFN1	Open sea	Y	SNP; SNP/Indel	-0.02341	0.00336	6.99e-12	-0.00501	0.0021	0.0173	3.72e-12	5.16e-11	Y
cg25947945	1	201368946	LAD1	Island	Y	SNP/Indel	-0.00749	0.0016	3.28e-06	-0.00391	0.0011	0.000401	2.82e-08	1.34e-05	N
cg13435855	1	201390206	TNNI1	Open sea	N	SNP/Indel	-0.02188	0.00368	3.99e-09	0.00035	0.00223	0.877	7.16e-08	8.86e-09	N
cg12468255	1	201617056	NAV1	Island	Y	SNP/Indel	-0.02919	0.00461	3.91e-10	-0.00515	0.00273	0.0597	5.95e-10	2.5e-09	N
cg11586189	1	201857591	SHISA4	Open sea	N	SNP/Indel	-0.03423	0.00548	6.74e-10	-0.00337	0.0031	0.277	4.37e-09	3.72e-09	N
cg21461981	1	202003813		Open sea	Y	SNP; SNP/Indel	-0.02267	0.00419	8.11e-08	0.00252	0.00269	0.349	5.2e-07	3.99e-07	N
cg04896437	1	202076492		Open sea	Y	SNP; SNP/Indel	-0.01373	0.0024	1.54e-08	-0.00031	0.00147	0.832	2.45e-07	8.21e-08	N
cg24327542	1	202136495	PTPRV	Open sea	Y	Repeat region	0.01124	0.00197	1.61e-08	-0.0014	0.00124	0.26	8.52e-08	5.49e-08	N
cg17830682	1	202182642	LGR6	North shore	Y	Uknown factors	-0.02352	0.00398	5.03e-09	3e-05	0.0025	0.99	1e-07	2.49e-08	N
cg03986557	1	202430474	PPP1R12B	Open sea	N		0.02984	0.00303	1.13e-21	0.00037	0.00199	0.854	4.78e-20	2.92e-20	N
cg26535723	1	202611432	SYT2	North shore	Y	Uknown factors	-0.01311	0.00174	1.35e-13	-9e-05	0.00101	0.925	3.83e-12	8.57e-13	N
cg11785154	1	202679993	SYT2	South shore	N		-0.02707	0.005	8.22e-08	-0.00183	0.00305	0.549	8.09e-07	4.33e-07	Y
cg14381677	1	202778618	KDM5B	North shore	Y	Repeat region; SNP/Indel	-0.02425	0.00476	4.35e-07	0.00801	0.00289	0.00573	5.19e-08	1.46e-06	Y
cg24197477	1	202975221	TMEM183B	North shore	N		-0.02378	0.00372	2.61e-10	-0.00034	0.00231	0.884	5.35e-09	1.32e-09	Y
cg17220161	1	203242601		Island	N	SNP/Indel	-0.03489	0.00395	6.45e-18	0.00054	0.00228	0.812	2.14e-16	9.78e-17	Y
cg03890167	1	203242638		Island	N	SNP/Indel	-0.02216	0.00261	8.81e-17	0.00049	0.0015	0.744	2.51e-15	8.61e-16	Y
cg26841068	1	203456691	PRELP	North shore	N		-0.01531	0.00181	1.3e-16	-0.00143	0.00114	0.209	1.07e-15	1.68e-15	Y
cg13672525	1	204485087	MDM4	North shore	N		-0.0307	0.00457	3.41e-11	-0.00033	0.00283	0.907	7.79e-10	2.38e-10	Y
cg17112828	1	204655244	LRRN2	South shore	N	SNP/Indel	-0.0252	0.00443	1.79e-08	-0.00141	0.00277	0.612	2.11e-07	7.81e-08	Y
cg03954393	1	204679626		Open sea	Y	SNP; SNP/Indel	-0.02306	0.00435	1.49e-07	0.00094	0.00284	0.741	1.88e-06	5.76e-09	Y
cg14514226	1	205197651	TMCC2	Island	N		-0.00356	0.00084	2.42e-05	-0.00074	0.0006	0.219	6.96e-05	6.93e-08	Y
cg27529555	1	205325859	KLHDC8A	Open sea	Y	SNP; SNP/Indel	-0.02901	0.00358	2.06e-15	-0.0026	0.00219	0.236	1.76e-14	2.24e-14	Y
cg07429623	1	205326201	KLHDC8A	Open sea	N		-0.05085	0.00732	7.46e-12	-0.00029	0.00429	0.946	1.88e-10	3.25e-11	Y
cg02952078	1	205419204		Open sea	N		-0.0137	0.00191	1.72e-12	-0.00029	0.00117	0.802	3.9e-11	1.36e-11	N
cg27179680	1	205460879		Open sea	Y	SNP/Indel	-0.02555	0.0033	2.79e-14	-0.00161	0.00196	0.413	3.82e-13	2.67e-13	Y
cg01225317	1	205473878	CDK18	Island	N		-0.00757	0.00072	4.45e-24	-0.00096	0.00046	0.0374	9.66e-24	8.97e-23	Y
cg15364537	1	205538310	MFSD4	Island	N		-0.00442	0.00071	7.77e-10	-0.0009	0.00047	0.055	1.06e-09	4.59e-10	Y
cg15012468	1	205539221	MFSD4	South shore	N		-0.03017	0.00545	4.16e-08	0.00897	0.00316	0.00463	4.5e-09	7.42e-08	N
cg11829608	1	207224549	YOD1	North shore	N	Indel; SNP/Indel	0.05477	0.00657	3.17e-16	0.00636	0.00391	0.104	1.29e-15	9.16e-16	Y
cg23921459	1	207224567	YOD1	North shore	N		0.02411	0.00432	3.12e-08	0.00857	0.00277	0.00202	1.54e-09	1.34e-07	Y
cg05398095	1	207224740	YOD1	North shore	N		0.03653	0.00539	2.3e-11	-0.00548	0.00338	0.106	6.75e-11	1.57e-11	Y
cg00228891	1	207818893	CR1L	Island	Y	SNP/Indel	-0.01834	0.00252	8.17e-13	0.0023	0.00155	0.139	3.49e-12	6.11e-12	Y
cg15817705	1	209406063		South shore	N		0.10121	0.00639	1.53e-49	-0.01576	0.00418	0.000175	3.26e-51	5.81e-50	Y
cg22529511	1	209406345		South shore	Y	SNP/Indel	-0.02521	0.00527	2.01e-06	0.00634	0.00341	0.0637	2.16e-06	8.63e-08	N
cg15926004	1	210407973	C1orf133	South shore	N		-0.0226	0.00401	2.42e-08	0.00507	0.00255	0.0475	2.48e-08	1.07e-07	Y
cg11071682	1	210411064	SERTAD4	South shelf	N		-0.0256	0.00415	1.05e-09	0.00146	0.00261	0.577	1.35e-08	6.51e-09	Y
cg18272538	1	210425852		Open sea	Y	Repeat region; SNP/Indel	-0.02132	0.00273	1.75e-14	-0.00263	0.00164	0.109	6.64e-14	1.67e-13	Y
cg08422645	1	210446261		Open sea	N	SNP/Indel	-0.04	0.00366	5.13e-26	-0.00496	0.00215	0.0214	6.94e-26	2.89e-24	Y
cg22109795	1	210468650		South shelf	Y	Uknown factors	-0.06282	0.00482	1.73e-35	0.0016	0.00292	0.583	8.22e-34	1.06e-33	Y
cg06640630	1	211652276	RD3	North shore	N	SNP/Indel	-0.0318	0.00544	7.25e-09	0.00291	0.00329	0.377	5.66e-08	6.64e-10	Y
cg09811860	1	211803715		Open sea	N	SNP/Indel	-0.01942	0.00269	1.24e-12	0.00209	0.00163	0.2	7.48e-12	8.5e-12	Y
cg13876135	1	211872318		Open sea	N		-0.02618	0.00357	5.46e-13	-0.00622	0.00229	0.00676	1.26e-13	1.85e-12	Y
cg23652484	1	211872653		Open sea	Y	SNP/Indel; Uknown factors	-0.03853	0.00321	9.62e-31	-0.00105	0.00187	0.576	3.92e-29	2.46e-28	Y
cg24642169	1	212731669		Island	N		-0.0266	0.00276	6.6e-21	0.00174	0.00168	0.3	9.65e-20	1.4e-19	Y
cg15823729	1	213085363		Open sea	Y	Repeat region; SNP/Indel	0.01105	0.00192	1.24e-08	-0.0004	0.0011	0.719	1.74e-07	5.56e-08	N
cg14576824	1	213224402	RPS6KC1	North shore	N		-0.06613	0.00526	2.6e-33	-0.00061	0.00311	0.845	1.67e-31	1.41e-30	Y
cg12441184	1	213224450	RPS6KC1	North shore	N		-0.0039	0.00057	1.71e-11	-0.00143	0.00038	0.000195	1.14e-13	8.97e-11	N
cg16242653	1	214151615		North shore	Y	Uknown factors	-0.01924	0.00276	7.06e-12	-0.00443	0.00175	0.0116	2.55e-12	2.84e-11	N
cg00132255	1	214152076		North shore	N		-0.01741	0.00352	8.94e-07	-0.00228	0.00239	0.34	4.86e-06	9.48e-08	Y
cg25742246	1	214153460		Island	N	SNP/Indel	-0.02732	0.00119	6.91e-91	-0.00835	0.00084	4.74e-22	8.45e-110	8.32e-89	Y
cg21647560	1	214280621		Open sea	N	Indel; SNP/Indel	-0.01898	0.00305	7.36e-10	-0.00035	0.00177	0.843	1.38e-08	4.61e-09	Y
cg18938313	1	214926740		Open sea	Y	Repeat region; SNP/Indel	-0.02359	0.00459	3.33e-07	0.00823	0.00272	0.00252	1.84e-08	3.85e-07	Y
cg18959309	1	220864248	C1orf115	Island	N		-0.01888	0.00266	2.86e-12	-0.00288	0.00164	0.08	6.88e-12	1.55e-11	N
cg01471713	1	220864279	C1orf115	South shore	N		-0.02101	0.00374	2.59e-08	-0.00058	0.00232	0.803	3.88e-07	5.94e-08	N
cg23647410	1	221051066		North shore	Y	SNP/Indel	-0.02296	0.00248	1.99e-19	-9e-05	0.00148	0.95	8.35e-18	3.34e-18	Y
cg03329019	1	221051117		North shore	N	SNP/Indel	-0.03696	0.00432	5.54e-17	0.00082	0.0025	0.744	1.6e-15	5.18e-16	Y
cg06951677	1	221061837		South shore	N		-0.04674	0.006	2.04e-14	0.00083	0.00353	0.815	5.45e-13	1.99e-13	Y
cg25464265	1	221063484		North shore	N	SNP/Indel	-0.02664	0.00444	2.87e-09	0.00845	0.00291	0.00377	2.84e-10	1.12e-09	Y
cg07903237	1	221064388		North shore	N		-0.04119	0.00506	1.51e-15	-0.00548	0.003	0.0682	3.9e-15	1.66e-14	Y
cg22022798	1	221065961		North shore	N	SNP/Indel	-0.02609	0.00484	9.24e-08	-0.01032	0.00298	0.000553	1.26e-09	1.56e-07	N
cg16137147	1	221067896		Island	Y	SNP/Indel	-0.01879	0.00282	5.11e-11	-0.00781	0.00209	0.000196	3.32e-13	7.83e-14	Y
cg15730491	1	221068834		Island	Y	SNP/Indel	-0.07182	0.00973	3.84e-13	-0.00582	0.00555	0.295	3.49e-12	2.22e-12	Y
cg25001102	1	221068935		Island	Y	Uknown factors	-0.04401	0.00449	1.57e-21	0.0211	0.00302	5.4e-12	6.33e-31	1.12e-22	Y
cg26047066	1	221069136		Island	N		-0.09252	0.0096	6.48e-21	0.02556	0.00599	2.17e-05	8.18e-24	2.59e-21	Y
cg09865026	1	222645903		Open sea	Y	SNP/Indel	-0.00608	0.00068	2.53e-18	0.0017	0.00043	8.91e-05	1.15e-20	1.01e-17	N
cg24047802	1	223936343	CAPN2	Island	N		-0.02813	0.00297	3.03e-20	-0.00148	0.00177	0.404	5.73e-19	6.1e-19	Y
cg07170752	1	225427173	DNAH14	Open sea	Y	Repeat region; SNP/Indel	0.0385	0.00298	6.77e-35	-0.00675	0.00195	0.000578	3.41e-36	3.79e-33	N
cg02570888	1	225864873		North shore	N	SNP/Indel	-0.03636	0.00669	7.17e-08	0.00257	0.00428	0.548	7.1e-07	3.78e-07	Y
cg01077274	1	225865487		South shore	N		-0.02424	0.00411	5.15e-09	0.00072	0.00248	0.773	8.1e-08	2.93e-08	Y
cg25152404	1	225999183	EPHX1	South shore	Y	Uknown factors	-0.02093	0.00373	2.8e-08	8e-05	0.00223	0.973	5.01e-07	1.04e-07	Y
cg23341299	1	226075151	LEFTY1	Island	N	SNP/Indel	-0.0288	0.0027	4.82e-25	-0.00328	0.00155	0.0342	9.96e-25	2.87e-23	N
cg05376267	1	226075388	LEFTY1	Island	N		-0.0289	0.00463	7.08e-10	-0.00189	0.00274	0.49	7.9e-09	1.24e-10	Y
cg06772279	1	226075679	LEFTY1	Island	N	SNP/Indel	-0.02046	0.00366	3.07e-08	-0.0001	0.00226	0.964	5.43e-07	1.69e-07	N
cg06939851	1	226112534	PYCR2	Island	N		-0.05569	0.00721	3.16e-14	-0.00156	0.0044	0.723	7.4e-13	2.27e-13	Y
cg06158434	1	226127113	LEFTY2	Island	N		-0.03736	0.00373	2.38e-22	-0.00335	0.00218	0.125	1.57e-21	7.01e-21	N
cg27179622	1	226127290	LEFTY2	Island	N	Indel; SNP/Indel	-0.04363	0.00769	1.91e-08	-0.01912	0.00469	4.98e-05	2.72e-11	7.15e-08	N
cg16727519	1	226252141	LOC440926	South shore	Y	Multiple mapping; Uknown factors	0.06631	0.00304	1.22e-83	0.0034	0.00194	0.0801	1.91e-82	1.09e-69	Y
cg14711690	1	226925082	ITPKB	Island	N		-0.00606	0.00089	2.05e-11	-0.00175	0.00058	0.00281	1.81e-12	1.12e-10	Y
cg07573715	1	227163996	CABC1	Island	N	Indel; SNP/Indel	-0.02435	0.0019	1.52e-34	-0.00022	0.00113	0.846	1.02e-32	8.31e-32	Y
cg24860534	1	227506868	CDC42BPA	South shore	N	SNP/Indel	-0.02462	0.00472	2.34e-07	-0.0007	0.00299	0.815	3.15e-06	3.54e-08	N
cg21436055	1	227746111		North shore	N	SNP/Indel	-0.04872	0.00509	1.14e-20	-0.0026	0.00296	0.38	2.08e-19	2.04e-19	Y
cg08111158	1	227746191		Island	N	SNP/Indel	-0.04136	0.00631	9.52e-11	-0.01172	0.0038	0.00209	6.03e-12	6.27e-10	Y
cg22344745	1	227746294		Island	N		-0.08283	0.00858	5.45e-21	-0.01622	0.0051	0.00153	4.52e-22	4.19e-20	Y
cg12133451	1	227746453		Island	N	Indel; SNP/Indel	-0.07021	0.00784	2.12e-18	-0.008	0.00436	0.0669	6.31e-18	1.86e-17	Y
cg15594585	1	227746882		North shore	Y	SNP; SNP/Indel	-0.03852	0.00379	5.69e-23	-0.0001	0.00221	0.964	2.86e-21	7.97e-22	Y
cg20011248	1	227747268		Island	N		-0.04632	0.00534	2.19e-17	0.00403	0.00295	0.172	1.55e-16	6.74e-17	Y
cg18947553	1	227747468		Island	N		-0.05627	0.00657	5.48e-17	-0.01485	0.00401	0.000225	5.77e-19	1.17e-16	Y
cg27056132	1	227748003		North shore	Y	Repeat region	-0.03564	0.00419	8.94e-17	-0.00176	0.00247	0.476	1.65e-15	1.14e-15	Y
cg02736395	1	227748424		Island	Y	Uknown factors	-0.03001	0.00377	5.85e-15	-0.00385	0.00239	0.108	2.27e-14	2.89e-14	Y
cg05053440	1	227748442		Island	Y	Uknown factors	-0.02026	0.00307	7.45e-11	-0.0109	0.00224	1.35e-06	3.81e-15	1.65e-10	Y
cg14789818	1	227748712		Island	N		-0.02822	0.00572	9.61e-07	-0.02349	0.00496	2.55e-06	6.81e-11	2.44e-07	Y
cg20699586	1	227748719		Island	N		-0.0337	0.00614	5.31e-08	-0.02661	0.00528	5.81e-07	9.9e-13	2.89e-09	Y
cg00965168	1	227974541		Island	N		0.03219	0.00443	8.39e-13	0.00338	0.00254	0.183	4.69e-12	6e-12	Y
cg06928246	1	227974645		Island	N		0.03435	0.00519	6.3e-11	-0.00223	0.00303	0.461	7.34e-10	4.19e-10	Y
cg11651614	1	227974704		Island	N	SNP/Indel	0.02819	0.00325	2.15e-17	-0.00304	0.00214	0.154	1.37e-16	2.64e-16	Y
cg05813995	1	227975007		North shore	N		0.00853	0.00155	5.25e-08	-0.00106	0.00092	0.248	2.49e-07	9.68e-08	Y
cg12623852	1	228075452		Island	Y	SNP/Indel	-0.01945	0.00371	2.02e-07	-0.01219	0.00257	2.45e-06	1.45e-11	1.03e-06	N
cg18321138	1	228161436		Island	Y	Multiple mapping; SNP/Indel	-0.01473	0.0012	5.85e-32	0.0023	0.0007	0.000962	4.5e-33	2.09e-29	N
cg25368049	1	228161552		Island	Y	SNP/Indel	-0.01198	0.00075	5.74e-50	0.00135	0.00045	0.00264	1.82e-50	3.69e-45	N
cg14925024	1	228291705	C1orf35	South shore	N	SNP/Indel	0.03774	0.00706	1.18e-07	-0.01192	0.00414	0.00407	1.08e-08	5.71e-07	N
cg09411356	1	228395756	OBSCN	North shelf	Y	SNP/Indel	-0.02686	0.00375	1.72e-12	0.00254	0.00227	0.262	1.33e-11	8.54e-12	Y
cg26940100	1	228395760	OBSCN	North shelf	Y	SNP; SNP/Indel	-0.01934	0.00354	6.08e-08	-0.00245	0.0022	0.266	3.06e-07	2.89e-07	Y
cg20630560	1	228395858	OBSCN	North shelf	N		-0.01254	0.00169	2.89e-13	-0.00059	0.001	0.554	4.87e-12	1.76e-12	Y
cg03054277	1	228400217	OBSCN	Island	N		-0.02545	0.00452	2.5e-08	0.00076	0.00268	0.778	3.65e-07	1.03e-07	Y
cg19247726	1	228565914	OBSCN	North shore	N		-0.01711	0.00311	4.8e-08	-0.00084	0.00188	0.653	5.73e-07	2.4e-07	Y
cg24070990	1	228634724		South shore	N		-0.01054	0.00215	1.09e-06	-0.00363	0.00124	0.00363	8.09e-08	5.42e-06	Y
cg16894439	1	228634806		South shore	N	SNP/Indel	-0.04261	0.00507	1.91e-16	-0.00569	0.00285	0.0459	3.54e-16	2.01e-15	Y
cg23239574	1	228653136		South shore	Y	SNP/Indel; Uknown factors	0.02888	0.00531	7e-08	0.0122	0.00309	8.6e-05	1.62e-10	7.3e-08	Y
cg11336382	1	228658646		North shore	N		0.03191	0.00576	3.96e-08	0.00437	0.00337	0.195	1.52e-07	2.17e-07	Y
cg03784956	1	228785238	DUSP5P	North shore	Y	Indel; Repeat region; SNP/Indel	-0.03372	0.00507	5.32e-11	0.00801	0.00301	0.008	1.26e-11	2.93e-10	Y
cg17272868	1	229516745		Open sea	N		-0.01268	0.00198	2.81e-10	0.00511	0.00134	0.000145	1.3e-12	5.92e-10	N
cg17035539	1	229544326		South shore	N		-0.01747	0.003	8.27e-09	0.00295	0.00177	0.0971	1.76e-08	1.1e-08	Y
cg05353133	1	229567914	ACTA1	Island	Y	SNP/Indel	0.02173	0.00171	4.44e-34	0.00162	0.00109	0.138	4.9e-33	3.71e-33	N
cg09926178	1	229569101	ACTA1	Island	N		-0.0332	0.00473	4.62e-12	-0.00879	0.00293	0.0028	4.27e-13	3.13e-11	Y
cg02619867	1	230001293		Open sea	Y	Indel; Repeat region; SNP/Indel	0.00693	0.00118	6.37e-09	-0.00138	0.00071	0.0517	7.52e-09	7.36e-09	N
cg03217880	1	230468464	PGBD5	North shore	N		0.0486	0.00891	6.57e-08	0.0032	0.00514	0.534	6.37e-07	2.67e-07	Y
cg09817636	1	230561975		Island	N		-0.04149	0.0025	1.2e-53	-0.0081	0.00158	3.89e-07	6.43e-58	1.93e-52	N
cg22172038	1	231176991	FAM89A	Island	N	Indel; SNP/Indel	-0.03303	0.00567	8.09e-09	-0.00679	0.00354	0.0557	1.01e-08	1.95e-08	N
cg17137424	1	231299352	TRIM67	Island	N		-0.03603	0.00443	1.55e-15	-0.00658	0.00267	0.014	8.52e-16	1.64e-14	Y
cg06796096	1	231475193	C1orf124	South shore	N		0.02996	0.00521	1.26e-08	0.00064	0.00299	0.831	2.02e-07	6.94e-08	N
cg26340700	1	231663886	TSNAX-DISC1	North shore	N		-0.02945	0.00463	3.36e-10	-0.00286	0.00295	0.332	2.67e-09	2.16e-09	Y
cg05820241	1	232442534		Open sea	Y	SNP; SNP/Indel	-0.0323	0.00571	2.09e-08	0.00148	0.00322	0.646	2.58e-07	1.03e-07	Y
cg12077889	1	232703913		Open sea	Y	Repeat region; SNP; SNP/Indel	0.01122	0.00188	3.58e-09	-0.003	0.00124	0.0161	1.42e-09	1.44e-08	N
cg13110283	1	233751191	KCNK1	South shore	N	SNP/Indel	-0.03812	0.00607	5.58e-10	-0.00366	0.00382	0.338	4.41e-09	3.45e-09	Y
cg25736663	1	234350875	SLC35F3	South shore	N		-0.02888	0.00389	2.64e-13	0.0011	0.00225	0.625	5.03e-12	2.08e-12	Y
cg13359765	1	234350988	SLC35F3	South shore	N		-0.01533	0.00282	7.51e-08	-0.00055	0.00169	0.746	9.91e-07	4.04e-07	N
cg12664291	1	234492430		North shore	Y	Multiple mapping	-0.04848	0.00471	1.86e-23	0.00294	0.00283	0.299	3.03e-22	3.73e-22	N
cg12769767	1	234492602		Island	N	SNP/Indel	-0.03227	0.00301	3.87e-25	-0.00441	0.00181	0.0152	3.6e-25	1.94e-23	N
cg02787767	1	234492830		Island	N	SNP/Indel	-0.03595	0.00381	3.49e-20	-0.00077	0.00228	0.735	1.18e-18	5.33e-19	N
cg26884773	1	235256863		Open sea	N		-0.03123	0.00345	1.04e-18	0.00099	0.00208	0.633	2.81e-17	9.07e-18	Y
cg24579589	1	235256910		Open sea	N	SNP/Indel	-0.03623	0.00462	1.41e-14	0.00345	0.00281	0.221	1.07e-13	8.46e-14	Y
cg12753165	1	235274196	TOMM20	Open sea	N		0.04378	0.00451	3.69e-21	-0.01704	0.00355	1.9e-06	4.29e-25	4.18e-33	N
cg14099468	1	235814814	GNG4	South shore	N	Indel; SNP/Indel	-0.03589	0.00555	1.7e-10	-0.0016	0.00331	0.63	2.57e-09	1.11e-09	Y
cg09136878	1	236135584		Open sea	N		-0.05106	0.00768	5.49e-11	-0.00208	0.0046	0.65	8.95e-10	1.21e-11	Y
cg19249231	1	236304341	GPR137B	North shore	Y	Repeat region; SNP/Indel	-0.02864	0.00458	6.35e-10	-0.00146	0.00284	0.606	8.73e-09	1.89e-09	N
cg16853982	1	236849389	ACTN2	North shore	N		-0.03035	0.00547	3.94e-08	-0.00079	0.00333	0.813	5.84e-07	2.15e-07	Y
cg18119735	1	236850308	ACTN2	Island	N		-0.01851	0.00248	2.05e-13	-0.00134	0.00152	0.378	2.42e-12	1.78e-12	Y
cg10819259	1	236850361	ACTN2	South shore	N		-0.0194	0.0034	1.65e-08	-0.0026	0.00211	0.217	7.31e-08	7.77e-08	Y
cg24690236	1	237729917	RYR2	Open sea	N		0.00903	0.00142	2.89e-10	-0.00138	0.00096	0.151	1.09e-09	2.81e-10	Y
cg12213260	1	240254266	FMN2	North shore	Y	SNP; SNP/Indel	-0.03053	0.00493	9.22e-10	0.00106	0.00286	0.71	1.45e-08	3.74e-09	N
cg10207460	1	240799992		Open sea	N		0.04411	0.00214	2.84e-76	0.00095	0.00133	0.474	2.37e-74	2.18e-65	N
cg01783051	1	241679938	FH	North shelf	Y	Repeat region; Uknown factors	0.05401	0.00331	4.66e-52	0.00107	0.00193	0.579	3.23e-50	5.44e-46	N
cg15999609	1	243050875		North shelf	Y	Repeat region	-0.10038	0.00563	1.68e-60	0.00066	0.00335	0.844	1.97e-58	6.64e-53	N
cg12691488	1	243053673		Island	N	Indel; SNP/Indel	0.1856	0.00292	6.79834328677555e-321	0.02129	0.0018	6.73e-30	0	5.76e-160	Y
cg27540865	1	243053934		Island	Y	SNP/Indel	0.27577	0.00326	0	0.04002	0.00206	3.75e-70	0	5.92e-170	N
cg00500229	1	243054071		Island	N		0.11708	0.00258	4.12e-227	0.01786	0.00166	1.78e-25	4.25e-249	1.29e-141	N
cg06084312	1	243139525		Open sea	Y	Repeat region	0.01863	0.00184	7.24e-23	-0.00327	0.00134	0.0147	5.99e-23	1.25e-24	N
cg18085407	1	244080114		North shore	N	SNP/Indel	-0.05207	0.00603	2.92e-17	0.00177	0.0036	0.622	7.18e-16	3.44e-16	N
cg00705059	1	244080368		North shore	N	SNP/Indel	-0.01806	0.00339	1.24e-07	-0.00505	0.00223	0.0236	6.02e-08	6.55e-07	N
cg04295543	1	244080447		North shore	Y	SNP/Indel; Uknown factors	-0.016	0.00276	9.94e-09	0.00118	0.00173	0.498	9.96e-08	5.69e-08	Y
cg13939055	1	244094869		Island	N		-0.05203	0.00529	1.07e-21	-0.00372	0.00313	0.234	1.26e-20	3.08e-20	Y
cg00823843	1	244094885		Island	Y	SNP/Indel	-0.03637	0.00464	1.41e-14	-0.00014	0.00281	0.961	4.46e-13	1.17e-13	Y
cg13808012	1	244094935		Island	N	Indel; SNP/Indel	-0.03271	0.00426	4.54e-14	-0.00367	0.00255	0.151	2.31e-13	3.2e-13	Y
cg06318402	1	244894363		Island	N		-0.03649	0.00505	1.09e-12	0.00068	0.00301	0.823	2.58e-11	6.24e-12	Y
cg23484899	1	244894365		Island	N		-0.04548	0.00502	9.72e-19	0.00097	0.00302	0.748	3.11e-17	9.87e-18	Y
cg24104569	1	247269425		South shore	Y	Repeat region; SNP/Indel	-0.04462	0.00437	3.95e-23	0.00393	0.00281	0.163	3.5e-22	1.53e-21	N
cg17886715	1	247269490		South shore	Y	Repeat region; SNP; SNP/Indel	0.12203	0.00455	1.21e-114	-0.01778	0.00298	3.65e-09	1.24e-120	7.16e-93	N
cg16248798	1	247271246		North shelf	Y	Repeat region	-0.05966	0.00447	6.48e-37	-0.00208	0.00255	0.413	2.28e-35	1.18e-33	Y
cg02578321	1	247275872	C1orf229	South shore	N		-0.01799	0.00298	2.37e-09	-0.00198	0.00184	0.281	1.47e-08	4.45e-09	N
cg15074092	1	247453569		Open sea	Y	Repeat region; SNP/Indel	0.02283	0.00097	1.48e-93	-0.00418	0.00065	2.14e-10	7.51e-101	1.14e-84	N
cg15092219	1	247511364		Open sea	Y	Uknown factors	-0.02339	0.00396	5.04e-09	-0.0012	0.0023	0.602	6.25e-08	1.35e-08	Y
cg26060667	1	247681242		North shore	N	SNP/Indel	-0.0496	0.00656	1.04e-13	-0.00635	0.00387	0.101	3.5e-13	6.54e-13	Y
cg22374474	1	247681297		North shore	N		-0.04473	0.00527	9.77e-17	0.00114	0.00312	0.715	2.67e-15	2.28e-18	Y
cg21399703	1	247681439		Island	N	Indel; SNP/Indel	-0.03783	0.00412	3.21e-19	0.00116	0.00252	0.645	9.13e-18	7.94e-19	Y
cg05639522	1	247681581		Island	N		-0.03222	0.00402	3.89e-15	-0.00015	0.00238	0.95	1.27e-13	4.14e-14	Y
cg18198730	1	247681584		Island	N		-0.03472	0.00431	2.7e-15	0.00037	0.00259	0.887	8.29e-14	2.13e-14	Y
cg11166453	1	247681781		Island	Y	SNP/Indel	-0.08397	0.00981	5.52e-17	0.00913	0.00567	0.108	2.42e-16	2.06e-17	Y
cg07313626	1	247681931		Island	Y	SNP/Indel	-0.03567	0.00518	1.16e-11	-0.00754	0.00323	0.0197	6.9e-12	2.89e-11	Y
cg17545182	1	247694041	LOC148824	Island	Y	Multiple mapping; SNP/Indel	-0.05453	0.009	2.04e-09	-0.00579	0.00494	0.241	1.11e-08	1.01e-08	Y
cg13930544	1	247694061	LOC148824	Island	N		-0.0431	0.00784	5.13e-08	0.00147	0.00446	0.742	6.88e-07	2.35e-07	N
cg12758973	1	247694275	LOC148824	Island	N		-0.0548	0.01037	1.6e-07	-0.01754	0.00623	0.00499	1.75e-08	6.9e-07	Y
cg02104434	1	247694406	LOC148824	Island	Y	SNP/Indel	-0.04858	0.00881	4.65e-08	-0.00447	0.00497	0.369	3.24e-07	1.21e-07	Y
cg25220063	1	247802774		Island	N	SNP/Indel	-0.02779	0.00529	1.85e-07	-0.00706	0.00308	0.022	8.27e-08	5.86e-07	Y
cg25017620	1	247802802		Island	Y	SNP/Indel	-0.01752	0.004	1.32e-05	-0.01156	0.00301	0.00013	3.64e-08	5.72e-05	Y
cg25007722	1	247803033		Island	Y	SNP; SNP/Indel	-0.02807	0.00494	1.79e-08	0.00407	0.003	0.175	6.46e-08	1e-07	Y
cg17759806	1	248855188		Island	N	Indel; SNP/Indel	-0.02834	0.00508	3.38e-08	0.00013	0.00297	0.965	5.94e-07	1.4e-07	Y
cg07058971	2	45264	FAM110C	North shore	N	SNP/Indel	-0.01533	0.00235	1.23e-10	-0.0011	0.00143	0.44	1.33e-09	7.05e-10	N
cg15574509	2	47657	FAM110C	South shore	Y	SNP; SNP/Indel	-0.02496	0.00461	7.97e-08	-0.00197	0.00264	0.455	6.58e-07	2.17e-07	Y
cg13170076	2	382356		Open sea	N		-0.03792	0.00649	7.22e-09	0.00377	0.00376	0.316	4.77e-08	4.19e-08	N
cg06380356	2	467891		Island	N		-0.02863	0.00346	4.75e-16	-0.00033	0.00207	0.874	1.51e-14	3.23e-15	Y
cg26349358	2	468989		South shore	N		-0.05118	0.00535	1.15e-20	-0.00257	0.00324	0.427	2.34e-19	8.14e-20	Y
cg13973086	2	469105		South shore	Y	SNP; SNP/Indel; Uknown factors	-0.05526	0.00791	5.91e-12	-0.01957	0.0054	0.000304	6.27e-14	2.47e-12	Y
cg08031492	2	469214		South shore	N	SNP/Indel	-0.05374	0.00869	9.99e-10	-0.00683	0.00511	0.181	4.24e-09	2.5e-09	Y
cg18686665	2	629121		Island	N		0.0259	0.00528	1.12e-06	-0.01047	0.0036	0.00369	8.42e-08	4.89e-06	N
cg14515364	2	636606		Island	Y	SNP/Indel	-0.07527	0.0066	4.02e-28	-0.00202	0.0039	0.605	1.57e-26	4.2e-26	Y
cg14636804	2	636937		Island	N		-0.03756	0.00443	1.08e-16	-0.00468	0.00259	0.0707	3.1e-16	4.48e-16	Y
cg04589008	2	660692		Island	Y	SNP/Indel; Uknown factors	-0.02991	0.00519	1.18e-08	0.00364	0.00324	0.262	6.38e-08	2.92e-08	N
cg02783887	2	660856		Island	N		-0.04211	0.00547	3.99e-14	0.01449	0.00348	3.46e-05	5.8e-17	5.08e-14	N
cg15705865	2	900218		Open sea	Y	SNP/Indel; Uknown factors	-0.04066	0.0069	5.6e-09	-0.00195	0.00431	0.651	7.45e-08	4.66e-10	N
cg09581060	2	928673		Open sea	N		-0.03444	0.00551	6.33e-10	0.0046	0.00335	0.169	2.57e-09	3.89e-09	Y
cg22745354	2	928720		Open sea	Y	SNP/Indel; Uknown factors	-0.04642	0.00847	5.6e-08	-0.00536	0.00519	0.302	3.2e-07	1e-07	Y
cg14323539	2	928750		Open sea	Y	SNP; SNP/Indel	-0.02662	0.00454	6.56e-09	0.00286	0.00272	0.294	4.06e-08	3.76e-08	Y
cg15602677	2	1166067	SNTG2	South shelf	Y	Indel; Repeat region; SNP/Indel	-0.02171	0.00496	1.35e-05	0.01442	0.00301	1.96e-06	6.7e-10	3.29e-05	N
cg25305750	2	1370524	SNTG2	Open sea	N	SNP/Indel	0.04606	0.00672	1.39e-11	0.00576	0.00382	0.132	5.14e-11	9.19e-11	N
cg05854217	2	1595819		Island	N		-0.01789	0.0035	3.86e-07	0.00054	0.00226	0.811	5e-06	3.55e-09	Y
cg03550129	2	1596054		South shore	N		-0.03033	0.00388	1.58e-14	0.00207	0.00225	0.357	1.9e-13	1.57e-14	Y
cg16151651	2	1609119		Open sea	N		-0.0477	0.00751	3.43e-10	-0.00417	0.00449	0.354	2.89e-09	4.28e-10	Y
cg07855242	2	1841068	MYT1L	North shore	Y	SNP/Indel; Uknown factors	-0.03541	0.00776	5.86e-06	0.01633	0.00474	0.000603	7.23e-08	2.57e-05	N
cg00158539	2	1859035	MYT1L	Open sea	N		0.04891	0.00751	1.31e-10	-0.00718	0.00453	0.113	3.85e-10	6.47e-10	Y
cg14604871	2	3599779	RNASEH1	Open sea	N	SNP/Indel	-0.02868	0.00429	4.32e-11	0.00154	0.00252	0.541	5.96e-10	1.19e-10	N
cg09774565	2	3599812	RNASEH1	Open sea	Y	SNP; SNP/Indel	-0.01273	0.0019	3.73e-11	0.00275	0.0012	0.0223	2.4e-11	1.49e-10	N
cg17335199	2	6078738	LOC150622	Open sea	N		-0.05174	0.00828	6.66e-10	0.00946	0.00492	0.0548	9.13e-10	4.29e-10	Y
cg27051171	2	7005923	CMPK2	Island	Y	SNP/Indel	0.00646	0.00097	4.63e-11	0.00184	0.00065	0.00463	6.48e-12	2.93e-10	N
cg04329429	2	9262862		Open sea	Y	Repeat region; SNP/Indel	0.00777	0.00085	3.22e-19	-0.00165	0.00057	0.00413	6.52e-20	3.37e-20	Y
cg02989351	2	9770584	YWHAQ	Island	N		-0.02937	0.00135	6.37e-83	-0.00447	0.00092	1.55e-06	2.01e-86	2.59e-75	Y
cg25433316	2	10197543	CYS1	Open sea	Y	Uknown factors	-0.02765	0.00438	4.49e-10	-0.00593	0.00283	0.0362	4.2e-10	4.78e-10	Y
cg03761810	2	10264850	RRM2	South shore	N		-0.03768	0.00445	1.18e-16	0.00467	0.00281	0.097	4.58e-16	7.88e-16	N
cg23243408	2	11049855		North shelf	N	SNP/Indel	-0.02723	0.00411	6.2e-11	0.00454	0.00236	0.0546	9.28e-11	3.33e-10	N
cg09893504	2	11273901	C2orf50	Open sea	N	SNP/Indel	-0.01786	0.00273	1.12e-10	-0.00132	0.00161	0.413	1.15e-09	7.52e-10	Y
cg02069738	2	15702002	NBAS	South shore	N	SNP/Indel	-0.0055	0.00113	1.36e-06	-0.00262	0.00082	0.0015	4.27e-08	3.31e-06	Y
cg16952929	2	16416542		Open sea	Y	Repeat region	0.01786	0.00258	8.45e-12	0.00188	0.00145	0.196	4.66e-11	1.97e-12	N
cg16589887	2	18697115		Open sea	Y	SNP; SNP/Indel	-0.02458	0.0045	6.25e-08	0.00434	0.00267	0.103	1.28e-07	3.11e-07	Y
cg02798394	2	19974694		Open sea	Y	Uknown factors	-0.02584	0.00446	1.01e-08	-0.00053	0.00259	0.839	1.65e-07	5.77e-08	N
cg04757002	2	20424804	SDC1	Island	N		-0.00358	0.00047	5.72e-14	-0.00063	0.00032	0.0454	8.97e-14	7.89e-19	Y
cg08044427	2	20442131		Open sea	Y	Uknown factors	-0.04269	0.00702	1.86e-09	-0.0018	0.00427	0.674	2.69e-08	5.14e-09	Y
cg25840926	2	20647987	RHOB	Island	N	SNP/Indel	-0.02598	0.00288	1.25e-18	-0.00181	0.00174	0.298	1.62e-17	2.15e-17	Y
cg16258854	2	20648194	RHOB	South shore	N	SNP/Indel	-0.03856	0.00401	7.76e-21	0.00138	0.00229	0.546	2.03e-19	1.08e-20	N
cg00538381	2	20864068		North shore	Y	SNP/Indel; Uknown factors	-0.02428	0.00377	2.08e-10	0.00029	0.0023	0.898	4.37e-09	1.2e-09	N
cg25035485	2	21266500	APOB	North shore	N		-0.03653	0.00434	1.65e-16	-0.00591	0.00268	0.0276	1.86e-16	1.99e-15	Y
cg05337441	2	21266568	APOB	North shore	N	SNP/Indel	-0.02911	0.00338	3.91e-17	-0.00619	0.00204	0.00247	4.33e-18	5.33e-16	Y
cg00673290	2	21266727	APOB	Island	N		-0.03802	0.00479	6.3e-15	-0.01436	0.00298	1.78e-06	5.27e-19	4.18e-14	Y
cg16723488	2	21266947	APOB	Island	Y	SNP/Indel	-0.05351	0.00517	1.04e-23	-0.00641	0.00289	0.0266	1.59e-23	1.45e-22	Y
cg16306978	2	21266953	APOB	Island	Y	SNP/Indel	-0.06956	0.00702	6.27e-22	-0.00182	0.00394	0.645	2.03e-20	1.91e-20	Y
cg24309555	2	21266956	APOB	Island	N	SNP/Indel	-0.03474	0.00326	6.85e-25	0.00172	0.00181	0.34	1.34e-23	3.83e-23	Y
cg03350299	2	21266960	APOB	Island	N	SNP/Indel	-0.03101	0.00349	4.32e-18	0.0028	0.00197	0.154	2.86e-17	6.76e-17	Y
cg25071744	2	21266995	APOB	South shore	N	SNP/Indel	-0.0288	0.00294	1.54e-21	0.00103	0.00172	0.55	4.2e-20	4.44e-20	Y
cg25123895	2	21267113	APOB	South shore	N	SNP/Indel	-0.02868	0.00436	8.73e-11	0.00645	0.00245	0.00869	2.19e-11	1.37e-10	Y
cg07636176	2	21267175	APOB	South shore	N		-0.02936	0.00393	2.05e-13	-0.00316	0.00224	0.158	1.04e-12	1.56e-12	Y
cg15246511	2	21267212	APOB	South shore	N	SNP/Indel	-0.03044	0.00421	1.12e-12	0.00013	0.00247	0.957	3.06e-11	8.58e-12	Y
cg26112457	2	21267334	APOB	South shore	N	SNP/Indel	-0.023	0.00378	1.69e-09	0.00434	0.00229	0.0581	2.36e-09	8.61e-09	Y
cg14893576	2	23604202		North shelf	Y	SNP; SNP/Indel	0.04961	0.00729	1.89e-11	0.00864	0.00439	0.0497	2.7e-11	1.31e-10	N
cg19273694	2	24233923	MFSD2B	South shore	Y	SNP/Indel; Uknown factors	-0.03913	0.00423	1.73e-19	-0.00022	0.0026	0.931	7.13e-18	1.8e-18	Y
cg12565126	2	24233931	MFSD2B	South shore	Y	SNP/Indel	-0.0314	0.00402	1.78e-14	0.00293	0.00253	0.248	1.5e-13	5.96e-14	Y
cg21356710	2	24234017	MFSD2B	South shore	N		-0.03342	0.00557	2.92e-09	-1e-05	0.00354	0.998	6.02e-08	1.59e-08	Y
cg03687700	2	24271844	FKBP1B	North shore	N	SNP/Indel	-0.11002	0.00417	8.84e-112	-0.00535	0.00264	0.0431	9.9e-111	2.56e-92	Y
cg26250093	2	24397649	C2orf84	Island	Y	SNP/Indel	-0.0369	0.00385	9.88e-21	0.01009	0.00267	0.000172	9.45e-23	1.77e-21	Y
cg01343041	2	24397787	C2orf84	Island	N	SNP/Indel	-0.08027	0.00546	1.29e-43	-0.00542	0.00335	0.107	1.4e-42	1.28e-39	Y
cg18587476	2	24397810	C2orf84	Island	Y	SNP/Indel	-0.08774	0.00697	2.13e-33	-0.01661	0.00419	7.87e-05	1.44e-35	1.14e-31	Y
cg17277199	2	24397845	C2orf84	Island	Y	SNP/Indel	-0.07576	0.00552	8.89e-39	-0.003	0.00332	0.367	2.92e-37	1.69e-35	Y
cg15138109	2	24713234		North shore	N		-0.02663	0.00342	2.19e-14	-0.00043	0.00214	0.839	5.99e-13	7.43e-14	Y
cg03879180	2	24713283		North shore	N		-0.03446	0.00477	1.14e-12	0.0012	0.00289	0.677	2.23e-11	9.21e-12	Y
cg06846259	2	25384654	POMC	Island	N		-0.04221	0.0055	4.83e-14	0.0004	0.00322	0.902	1.38e-12	4.17e-13	Y
cg03560973	2	25390400	POMC	North shore	Y	Indel; SNP; SNP/Indel	-0.03321	0.00604	5.05e-08	-0.00453	0.00407	0.267	2.57e-07	1.42e-07	Y
cg02079741	2	25390424	POMC	North shore	Y	Indel; SNP; SNP/Indel	-0.03119	0.00469	5.39e-11	-0.00305	0.00274	0.265	3.71e-10	3.11e-10	Y
cg09672383	2	25390540	POMC	North shore	N		-0.02753	0.00451	1.58e-09	-0.00592	0.00286	0.0392	1.52e-09	9.42e-09	Y
cg08030082	2	25391839	POMC	Island	N		-0.0243	0.00242	1.73e-22	0.0008	0.00143	0.579	5.19e-21	5.44e-21	Y
cg20422417	2	25427108		Island	Y	Uknown factors	-0.0894	0.00708	1.53e-33	0.00416	0.00426	0.329	3.91e-32	3.37e-32	Y
cg02757970	2	25427350		Island	Y	SNP/Indel	-0.06996	0.00607	1.35e-28	0.00502	0.00358	0.161	1.46e-27	1.77e-26	Y
cg13349472	2	25427451		Island	N		-0.05304	0.00343	1.64e-47	-0.00033	0.00204	0.871	1.55e-45	1.91e-42	Y
cg13430552	2	25427652		South shore	N		-0.03609	0.00311	5.18e-29	-0.00159	0.00188	0.399	1.39e-27	2.48e-27	Y
cg01903381	2	25759488	DTNB	Open sea	Y	Repeat region; SNP; SNP/Indel	0.0187	0.00172	6.9e-26	0.00116	0.00102	0.256	1.07e-24	1.06e-25	N
cg09616559	2	25921151		Open sea	Y	SNP; SNP/Indel	-0.0229	0.0041	3.05e-08	0.00175	0.00255	0.493	2.86e-07	1.62e-07	N
cg06583696	2	26101536	ASXL2	Island	N		0.00543	0.0006	5.39e-19	-0.00017	0.00036	0.636	1.49e-17	1.93e-18	Y
cg05159145	2	26205493	KIF3C	Island	Y	Repeat region; SNP/Indel	-0.01029	0.00149	1.02e-11	-0.00266	0.00094	0.00468	1.51e-12	3.1e-11	Y
cg07751331	2	26205865	KIF3C	South shore	Y	Uknown factors	-0.02725	0.00486	2.74e-08	0.00071	0.00314	0.821	4.19e-07	6.56e-09	Y
cg21187770	2	26205876	KIF3C	South shore	N		-0.01609	0.00281	1.4e-08	0.0021	0.00186	0.258	7.37e-08	5e-09	Y
cg01010221	2	26521417		Open sea	Y	Repeat region; SNP/Indel	-0.00635	0.00101	5.72e-10	-0.00249	0.00073	0.000641	1.09e-11	2.41e-11	N
cg10101143	2	26522110		Open sea	Y	Repeat region	0.01272	0.00115	1.72e-26	0.00049	0.00078	0.531	5.58e-25	1.44e-26	N
cg10883621	2	26624604	C2orf39	Island	N		-0.01917	0.00316	1.93e-09	-0.00302	0.00199	0.129	5.74e-09	1.04e-09	Y
cg15291170	2	26726995	OTOF	South shore	N	SNP/Indel	-0.02104	0.00329	2.53e-10	-0.00155	0.00192	0.417	2.53e-09	1.19e-09	Y
cg03848890	2	26782564	OTOF	North shelf	N	SNP/Indel	-0.01708	0.00305	2.82e-08	-0.00088	0.00182	0.63	3.35e-07	9.21e-08	Y
cg19241831	2	26782726	OTOF	North shelf	Y	SNP/Indel; Uknown factors	-0.01646	0.00247	5.08e-11	0.0019	0.00153	0.215	2.87e-10	1.57e-11	N
cg26210250	2	26863503	CIB4	Open sea	Y	SNP; SNP/Indel	-0.02489	0.0038	9.97e-11	0.00167	0.00242	0.492	1.21e-09	8.86e-11	N
cg25444821	2	26952869	KCNK3	South shore	Y	SNP; SNP/Indel	-0.01763	0.00288	1.53e-09	0.0019	0.00182	0.297	1.03e-08	2.72e-09	N
cg04187433	2	27037441		Open sea	Y	Indel; Repeat region; SNP/Indel	-0.02444	0.0025	1.89e-21	0.00488	0.00177	0.00603	6.15e-22	1.3e-30	N
cg17192247	2	27194436	MAPRE3	South shore	N	SNP/Indel	-0.0187	0.0025	1.92e-13	0.00092	0.00153	0.549	3.26e-12	6.83e-13	Y
cg15895197	2	27301490	EMILIN1	North shelf	N	SNP/Indel	-0.01572	0.0029	7.9e-08	-0.00132	0.00172	0.443	6.35e-07	3.8e-07	N
cg22047282	2	27301649	EMILIN1	North shelf	N	SNP/Indel	-0.02375	0.00432	5.26e-08	-0.00508	0.00267	0.0571	6.2e-08	2.72e-07	N
cg22740783	2	27341458	CGREF1	North shore	N		-0.02215	0.00245	1.22e-18	8e-05	0.00152	0.96	4.94e-17	2.15e-18	Y
cg06112415	2	27342158	CGREF1	South shore	Y	Uknown factors	-0.01116	0.00187	3.7e-09	0.0005	0.00111	0.654	5.04e-08	2.19e-08	Y
cg23635560	2	27473369		Open sea	N		-0.01591	0.00264	2.48e-09	0.0016	0.00161	0.321	1.75e-08	1.35e-08	Y
cg04412116	2	27488313		South shore	N		-0.02096	0.00337	8.13e-10	-0.00029	0.00207	0.888	1.59e-08	4.07e-09	Y
cg05901357	2	27529325	TRIM54	Island	Y	Uknown factors	-0.02984	0.00318	5.24e-20	-0.00639	0.00206	0.00195	5.29e-21	8.94e-20	Y
cg17051239	2	27850192	CCDC121	Open sea	N	SNP/Indel	-0.05908	0.00418	8.06e-41	0.00654	0.00276	0.0178	1.4e-40	1.64e-39	N
cg21144587	2	27851409	GPN1	Open sea	N	SNP/Indel	-0.02562	0.00229	3.84e-27	-0.00066	0.00153	0.665	1.59e-25	4.32e-27	N
cg07628841	2	27851430	GPN1	Open sea	Y	SNP/Indel	-0.07339	0.00371	1.02e-71	0.0075	0.00237	0.00162	2.83e-72	1.59e-60	Y
cg14770633	2	27851514	GPN1	Open sea	N		-0.00956	0.00153	7.46e-10	-0.00189	0.00118	0.109	1.97e-09	7.55e-14	N
cg26104551	2	27851776	GPN1	Open sea	Y	SNP; SNP/Indel	-0.01981	0.00175	1.08e-27	-0.00221	0.00109	0.0434	3.11e-27	2.45e-28	Y
cg25309888	2	27988724		Open sea	N		-0.05656	0.00601	4.61e-20	-0.00077	0.00375	0.838	1.76e-18	8.51e-19	Y
cg20518572	2	27988785		Open sea	N	SNP/Indel	-0.01555	0.00293	1.5e-07	-0.00751	0.00198	0.000161	6.13e-10	7.22e-07	N
cg13546935	2	29033780	SPDYA	Island	N		-0.0184	0.00102	8.47e-62	-0.0056	0.00075	2.09e-13	3.02e-72	1.09e-66	Y
cg12740757	2	30144623	ALK	Island	N		-0.00633	0.00041	1.35e-47	-0.00134	0.00027	9.9e-07	1.64e-51	4.68e-46	Y
cg02744713	2	31719472		Open sea	Y	Repeat region; SNP; SNP/Indel	0.01327	0.00163	1.67e-15	0.00187	0.00098	0.0571	3.62e-15	5.81e-15	N
cg03702965	2	33110871	LOC285045	Open sea	Y	Repeat region	-0.01705	0.00258	7.18e-11	-0.00042	0.00153	0.785	1.39e-09	4.52e-10	N
cg02162897	2	38300537	CYP1B1	North shore	N		-0.07115	0.00445	2.16e-50	0.00775	0.0027	0.00417	1.09e-50	2.48e-45	Y
cg20408276	2	38300586	CYP1B1	North shore	Y	Uknown factors	-0.05744	0.00549	4.06e-24	-0.00751	0.00332	0.0241	5.74e-24	1.24e-22	Y
cg00565882	2	38300707	CYP1B1	North shore	Y	SNP; SNP/Indel	-0.01292	0.00233	3.86e-08	-0.00426	0.0016	0.00801	7.08e-09	1.37e-08	Y
cg12802310	2	38304720	CYP1B1	South shore	N		-0.01363	0.00282	1.6e-06	-0.00117	0.00178	0.512	1.23e-05	5.86e-08	Y
cg05062676	2	38304725	CYP1B1	South shore	N	SNP/Indel	-0.02584	0.00494	2.16e-07	-0.00051	0.00317	0.872	3.11e-06	2.64e-08	Y
cg21715189	2	38304802	CYP1B1	South shore	Y	Repeat region	-0.04767	0.00754	4.18e-10	0.00074	0.00467	0.874	8.3e-09	7.8e-11	Y
cg02486145	2	38334178		Open sea	N		-0.04106	0.00603	1.89e-11	0.00172	0.00347	0.621	3.07e-10	1.32e-10	N
cg05415606	2	38357299	C2orf58	Open sea	N	SNP/Indel	0.01998	0.00359	3.48e-08	-0.00183	0.00207	0.377	2.51e-07	1.9e-07	N
cg15653855	2	38735761		Open sea	N	Indel; SNP/Indel	-0.01566	0.00261	2.85e-09	0	0.00169	0.999	5.9e-08	1.06e-08	N
cg02826525	2	39186885	LOC375196	Island	N	SNP/Indel	-0.06476	0.00543	2.15e-30	0.0072	0.00345	0.0371	5.79e-30	4.19e-32	Y
cg17165695	2	39187882	LOC100271715	Island	N	SNP/Indel	-0.02748	0.00297	1.95e-19	-0.00074	0.00179	0.68	5.89e-18	2.43e-18	Y
cg05992412	2	39813507		Open sea	Y	Repeat region; SNP; SNP/Indel	-0.01122	0.00198	2.16e-08	-0.00017	0.00114	0.883	3.58e-07	1.17e-07	N
cg22354234	2	40006543	THUMPD2	South shore	Y	Uknown factors	-0.0053	0.00087	1.56e-09	-0.00016	0.00056	0.771	2.59e-08	3.52e-10	Y
cg18221988	2	40465453	SLC8A1	Open sea	Y	Repeat region	-0.01936	0.00212	4.42e-19	0.00261	0.00132	0.0491	1e-18	1.72e-18	N
cg00610991	2	40677600	SLC8A1	North shore	N	SNP/Indel	-0.05882	0.00682	3.28e-17	0.00196	0.004	0.624	8.09e-16	6.09e-17	Y
cg10633958	2	40678242	SLC8A1	North shore	N	SNP/Indel	-0.01279	0.00217	5.75e-09	-0.00513	0.00143	0.000338	5.44e-11	1.1e-08	Y
cg21708738	2	42175351		Open sea	N		-0.03514	0.00639	5.09e-08	0.00131	0.0035	0.708	6.54e-07	1.8e-07	N
cg10571901	2	43295303		Island	N		-0.04175	0.00393	7.75e-25	0.0029	0.00247	0.241	1.08e-23	1.47e-23	Y
cg16179507	2	43295306		Island	N		-0.03326	0.0031	2.82e-25	0.00607	0.00189	0.00134	2.42e-26	7.74e-24	Y
cg17681516	2	43295389		Island	N	SNP/Indel	-0.07525	0.00659	3.93e-28	0.0126	0.00406	0.00198	5.46e-29	1.7e-26	Y
cg05224659	2	43295595		South shore	N		-0.06274	0.00622	1.25e-22	0.01326	0.00381	0.000529	3.91e-24	2.68e-21	Y
cg17818731	2	43295753		South shore	N	SNP/Indel	-0.03496	0.00575	1.89e-09	0.00245	0.00341	0.472	1.95e-08	6.41e-09	Y
cg03125400	2	43327937		Island	N		-0.04748	0.00439	1.21e-25	0.00051	0.00255	0.843	5.95e-24	4.83e-24	Y
cg05672223	2	43328033		Island	Y	SNP/Indel	-0.03867	0.00362	5.3e-25	0.00025	0.00221	0.91	2.75e-23	3.1e-23	Y
cg04981619	2	43328122		Island	N		-0.0526	0.0051	1.41e-23	0.00372	0.0031	0.231	1.8e-22	4.89e-22	Y
cg14706297	2	43328266		Island	N		-0.06892	0.00666	1.11e-23	0.00452	0.00401	0.26	1.6e-22	1.68e-22	Y
cg24601559	2	43328536		South shore	N		-0.04219	0.00509	4.38e-16	0.00521	0.00308	0.0911	1.55e-15	4.7e-15	Y
cg22385702	2	45175881		North shore	N	Indel; SNP/Indel	-0.03137	0.00437	1.58e-12	-0.00336	0.00264	0.205	9.64e-12	6.52e-12	N
cg07138585	2	45176067		North shore	Y	Uknown factors	-0.02431	0.00387	5.33e-10	0.00392	0.00232	0.0908	1.2e-09	3.28e-09	N
cg18556455	2	45178474		North shore	N		-0.03261	0.00447	7e-13	0.00162	0.00267	0.543	1.13e-11	3.92e-12	N
cg14223654	2	45397802		Island	N	SNP/Indel	-0.02735	0.00526	2.49e-07	0.00276	0.00332	0.406	1.73e-06	3.55e-09	Y
cg16619576	2	45398036		Island	N	SNP/Indel	-0.04254	0.00745	1.57e-08	0.0024	0.00477	0.615	1.88e-07	3.94e-11	Y
cg17518825	2	46523461	EPAS1	North shore	N	SNP/Indel	-0.03112	0.00516	2.53e-09	-0.00535	0.00312	0.0869	5.11e-09	1.22e-10	Y
cg04826422	2	48667825	KLRAQ1	Island	N	SNP/Indel	-0.00485	0.00074	1.32e-10	-5e-05	0.00046	0.922	2.9e-09	2.05e-10	Y
cg07875335	2	48844728	GTF2A1L	North shore	N	SNP/Indel	-0.03861	0.00738	2.14e-07	0.0121	0.00497	0.0151	6.64e-08	3.73e-07	Y
cg05972386	2	48844763	GTF2A1L	Island	N	SNP/Indel	-0.03457	0.00484	2.09e-12	0.00666	0.00286	0.0203	1.34e-12	1.38e-11	Y
cg25569480	2	48844892	GTF2A1L	Island	Y	SNP/Indel	-0.03492	0.00528	6.79e-11	0.00786	0.00312	0.0119	2.32e-11	3.88e-10	Y
cg00493304	2	48844908	GTF2A1L	Island	Y	SNP/Indel	-0.05961	0.00607	1.31e-21	0.02242	0.00362	9.61e-10	8.78e-29	2.58e-20	Y
cg02470697	2	48844916	GTF2A1L	Island	Y	SNP/Indel	-0.05695	0.00567	1.88e-22	0.01087	0.00329	0.00101	1.1e-23	2.22e-21	Y
cg10067510	2	48844971	GTF2A1L	Island	Y	SNP/Indel	-0.06123	0.00784	1.79e-14	-0.00798	0.00443	0.0717	4.52e-14	5.11e-14	Y
cg26162813	2	48844984	GTF2A1L	Island	N	SNP/Indel	-0.03795	0.0047	2.22e-15	0.00063	0.00275	0.818	6.35e-14	2.2e-14	Y
cg16587066	2	48845068	GTF2A1L	South shore	N		-0.02459	0.00378	1.39e-10	0.00105	0.00239	0.661	2.22e-09	3.14e-10	Y
cg25036261	2	51254823	NRXN1	Island	N		-0.04224	0.0078	7.89e-08	0.01224	0.005	0.0146	2.49e-08	3.61e-07	Y
cg07083023	2	51254981	NRXN1	Island	N		-0.0572	0.00766	2.05e-13	0.02558	0.00524	1.25e-06	1.12e-17	1.06e-12	Y
cg16279786	2	51255306	NRXN1	Island	Y	SNP; SNP/Indel	-0.04204	0.00645	1.27e-10	0.01313	0.0042	0.00183	7.01e-12	1.23e-10	Y
cg19824059	2	51255324	NRXN1	Island	Y	SNP/Indel	-0.0326	0.00454	1.53e-12	0.01356	0.00322	2.8e-05	1.66e-15	1.05e-12	Y
cg04884395	2	53814537		Open sea	Y	Repeat region; SNP/Indel	0.01357	0.00217	6.78e-10	9e-05	0.00134	0.947	1.42e-08	3.47e-09	N
cg14794655	2	54558352	C2orf73	South shore	N	SNP/Indel	-0.02601	0.00377	9.86e-12	-0.00199	0.00232	0.39	1.05e-10	3.38e-11	N
cg20454887	2	54935920		Open sea	Y	Repeat region	-0.01725	0.00242	2.21e-12	-0.00474	0.0016	0.0031	2.29e-13	2.86e-12	Y
cg04181892	2	54936027		Open sea	Y	Repeat region	-0.01108	0.00221	6.44e-07	-0.00453	0.00148	0.00223	3.07e-08	1.98e-06	Y
cg16642520	2	54936739		Open sea	Y	Repeat region	-0.0182	0.0027	3.04e-11	-0.00151	0.00154	0.327	2.61e-10	2.09e-10	Y
cg25122629	2	54936822		Open sea	Y	Repeat region	-0.03682	0.00528	6.54e-12	0.00143	0.00317	0.652	1.16e-10	1.72e-11	Y
cg25620797	2	55921863	PNPT1	South shore	N	Indel; SNP/Indel	-0.01574	0.00274	1.25e-08	0.00594	0.00177	0.000855	2.81e-10	5.62e-08	N
cg13618190	2	56210182	MIR217	Open sea	N	SNP/Indel	-0.04942	0.00353	3.94e-40	-0.00875	0.00223	9.42e-05	3.75e-42	2.21e-38	N
cg06241374	2	56410071	CCDC85A	North shore	N	SNP/Indel	-0.03001	0.00554	8.11e-08	0.00125	0.00338	0.712	1.02e-06	4.31e-07	Y
cg12341343	2	62269649	COMMD1	Open sea	Y	Repeat region; SNP/Indel	0.02546	0.00174	3.04e-43	-0.00227	0.00109	0.0382	1.19e-42	2.24e-39	N
cg19856758	2	62684655		South shore	N		-0.03597	0.00535	3.19e-11	0.00533	0.00308	0.084	7.4e-11	2.21e-10	Y
cg13409575	2	63277708	OTX1	Island	N		-0.00569	0.00057	2.95e-22	-0.00209	0.00045	3.68e-06	6.86e-26	4.65e-26	Y
cg18704057	2	64216345	VPS54	Open sea	Y	Repeat region; SNP/Indel	0.02386	0.00256	1.13e-19	-0.00645	0.00172	0.000193	1.17e-21	8.44e-21	N
cg24514921	2	64246311	VPS54	Island	N		-0.00292	0.00051	1.65e-08	7e-05	0.00032	0.833	2.62e-07	1.34e-08	Y
cg25611756	2	65086991		Island	Y	SNP/Indel	-0.01116	0.00198	2.36e-08	-0.00582	0.00157	0.000224	1.43e-10	4.98e-09	Y
cg03405139	2	69614107	GFPT1	North shore	N		-0.00358	0.00049	1.01e-12	-0.0016	0.0003	1.8e-07	8.02e-18	5.03e-12	Y
cg00900124	2	69969033	ANXA4	Island	Y	SNP/Indel	-0.0058	0.00073	5.11e-15	-0.00106	0.00048	0.0276	5.28e-15	6.56e-15	Y
cg19716816	2	70056267	GMCL1	North shore	N	SNP/Indel	-0.01518	0.00264	1.21e-08	-0.00018	0.00168	0.913	2.14e-07	3.59e-08	Y
cg02881096	2	71018225	FIGLA	South shore	N	SNP/Indel	-0.02327	0.00363	2.43e-10	0.00769	0.00233	0.000993	7.24e-12	9.11e-10	Y
cg07532089	2	71018354	FIGLA	South shore	N		-0.03645	0.0052	4.94e-12	0.00101	0.00311	0.745	1.01e-10	3.08e-11	Y
cg12748639	2	71035898	CLEC4F	Open sea	N	SNP/Indel	-0.02978	0.00397	1.67e-13	0.00326	0.00241	0.175	9.38e-13	1.47e-12	Y
cg07457305	2	71118292		South shore	Y	SNP; SNP/Indel	-0.04325	0.00335	7.42e-35	0.00269	0.00211	0.203	1.22e-33	9.97e-34	Y
cg13607218	2	71118823		South shelf	N	SNP/Indel	-0.03055	0.00279	3.4e-26	-0.00554	0.00181	0.00222	4.95e-27	1.41e-26	Y
cg19185846	2	71123233		North shelf	N		-0.06669	0.00464	6.01e-42	0.00202	0.00279	0.468	2.72e-40	7.18e-38	Y
cg05021771	2	71129289	VAX2	North shore	N	SNP/Indel	-0.027	0.00484	3.38e-08	0.00082	0.00294	0.781	4.87e-07	6.63e-08	N
cg14265704	2	71131201	VAX2	Island	N	SNP/Indel	-0.01679	0.00242	8.07e-12	-0.00186	0.00149	0.213	4.82e-11	5.43e-11	Y
cg08972756	2	71133854	VAX2	North shore	N	SNP/Indel	-0.02059	0.00377	6.38e-08	-0.00478	0.00237	0.0438	5.78e-08	2.47e-07	N
cg08576304	2	71162693	ATP6V1B1	Open sea	N	SNP/Indel	-0.01603	0.00259	9.04e-10	0.00029	0.00154	0.85	1.69e-08	4.71e-09	N
cg05159370	2	71162762	ATP6V1B1	Open sea	Y	SNP; SNP/Indel; Uknown factors	-0.02792	0.00499	2.97e-08	0.00014	0.00331	0.965	5.27e-07	2.94e-09	N
cg06946880	2	71163123	ATP6V1B1	Open sea	Y	SNP; SNP/Indel	-0.02366	0.0033	1.59e-12	0.00224	0.00201	0.265	1.24e-11	1.26e-11	Y
cg26907313	2	71167117	ATP6V1B1	Open sea	N		-0.04969	0.00521	1.58e-20	0.00296	0.00299	0.323	2.43e-19	3.12e-19	Y
cg26929806	2	71167151	ATP6V1B1	Open sea	Y	SNP; SNP/Indel	-0.04801	0.00554	2.29e-17	0.00198	0.00331	0.55	5.01e-16	6.18e-17	Y
cg05081778	2	71176060	ATP6V1B1	Open sea	N	SNP/Indel	-0.03498	0.00595	5.86e-09	-0.00627	0.00343	0.0675	8.97e-09	1.62e-08	Y
cg16116663	2	71421775	PAIP2B	Open sea	Y	Multiple mapping; Repeat region; SNP; SNP/Indel	0.01543	0.00211	5.87e-13	0.00253	0.00126	0.0455	8.6e-13	1.14e-12	N
cg10070688	2	73057191		South shelf	Y	Repeat region; SNP/Indel	-0.01589	0.00271	6.25e-09	0.0002	0.00161	0.902	1.13e-07	3.64e-08	N
cg26110645	2	73090063		South shore	N		-0.01907	0.0026	5.67e-13	-0.00294	0.00176	0.0956	1.71e-12	9.74e-13	Y
cg07140194	2	73150236	EMX1	North shore	N		-0.02359	0.00403	7.16e-09	0.00499	0.0024	0.0379	6.25e-09	3.93e-08	N
cg02571470	2	73294845	SFXN5	North shelf	Y	Repeat region; SNP/Indel	0.0267	0.00289	2.31e-19	-0.00015	0.00187	0.938	9.53e-18	4.22e-19	N
cg23396786	2	73299151	SFXN5	Island	N		-0.01542	0.00267	1.14e-08	-0.00507	0.00184	0.00596	1.66e-09	3.57e-08	N
cg13415320	2	73712886	ALMS1	Open sea	Y	Repeat region; SNP/Indel	0.01305	0.00153	6.52e-17	-0.00146	0.00087	0.0927	2.45e-16	8.49e-16	N
cg12728240	2	73870294	NAT8	Open sea	N	SNP/Indel	-0.01526	0.0014	5.34e-26	0.00107	0.00099	0.282	9.09e-25	2.57e-33	N
cg03292743	2	74642838	C2orf81	Island	N		-0.05314	0.00454	2.16e-29	0.00201	0.00279	0.471	6.89e-28	2.11e-28	Y
cg24129222	2	74643251	C2orf81	Island	N		-0.0544	0.00634	4.44e-17	-0.00168	0.00387	0.664	1.15e-15	2.38e-16	Y
cg06292864	2	74644621	C2orf81	North shore	N		0.0113	0.002	2.17e-08	0.00011	0.00116	0.925	3.76e-07	9.39e-08	N
cg00689340	2	74668672	RTKN	Island	N		-0.03167	0.00478	6.15e-11	-0.0055	0.00296	0.0639	1.07e-10	3.19e-10	Y
cg03719070	2	74668976	RTKN	Island	N		-0.02439	0.00221	1.87e-26	-0.00401	0.00137	0.00363	4.47e-27	8.76e-27	Y
cg03295928	2	74669349	RTKN	Island	N		-0.04947	0.00445	7.21e-27	-0.00604	0.00277	0.0299	1.39e-26	3.43e-26	Y
cg14481208	2	74669375	RTKN	Island	N	SNP/Indel	-0.08359	0.0068	4.83e-32	-0.00747	0.00433	0.0843	3.08e-31	9.54e-34	Y
cg00658082	2	74669380	RTKN	Island	N	SNP/Indel	-0.04078	0.00415	1.22e-21	0	0.00254	0.999	6.01e-20	1.45e-20	Y
cg26090072	2	74669387	RTKN	Island	N	SNP/Indel	-0.0483	0.00381	8.54e-34	-0.00206	0.00218	0.346	2.31e-32	5.49e-31	Y
cg19515035	2	74669516	RTKN	South shore	Y	SNP; SNP/Indel	-0.02606	0.00416	6.18e-10	-0.01026	0.00285	0.000338	6.31e-12	2.63e-12	Y
cg03035746	2	74727286	LBX2	South shore	Y	SNP; SNP/Indel; Uknown factors	-0.0221	0.00361	1.43e-09	0.00327	0.00224	0.146	4.86e-09	4.16e-09	Y
cg11985480	2	74729100	LOC151534	North shore	Y	SNP/Indel	-0.05734	0.00501	3e-28	-0.01327	0.00323	4.34e-05	9.68e-31	2.1e-29	Y
cg17105139	2	74729279	LOC151534	North shore	N	SNP/Indel	-0.04364	0.00512	7.34e-17	-0.00704	0.00331	0.0337	1.03e-16	3.62e-16	Y
cg06768010	2	74729502	LOC151534	Island	N		-0.02108	0.00245	4e-17	-0.0047	0.00156	0.00273	4.88e-18	4.76e-16	Y
cg05490924	2	74730755	LOC151534	Island	N	SNP/Indel	-0.02231	0.00375	4.14e-09	-0.00585	0.00254	0.0214	2.14e-09	1.56e-10	Y
cg08984836	2	74730948	LOC151534	Island	N	SNP/Indel	-0.01329	0.00266	6.83e-07	-0.00523	0.00183	0.00433	6.11e-08	3.19e-06	Y
cg01181499	2	74739419		North shore	N	SNP/Indel	-0.01426	0.00256	3.36e-08	0.00346	0.00161	0.0319	2.32e-08	4.07e-08	Y
cg22656420	2	74740238	TLX2	North shore	N	SNP/Indel	-0.04998	0.00301	1.28e-53	-0.00497	0.00182	0.00635	1.04e-53	2.7e-48	N
cg00234616	2	74740572	TLX2	Island	N		-0.02107	0.00214	1.16e-21	-0.00272	0.00134	0.0422	2.58e-21	1.07e-20	Y
cg03813688	2	74740991	TLX2	Island	N	SNP/Indel	-0.01987	0.00248	3.86e-15	-0.00077	0.00153	0.615	8.22e-14	1.24e-14	Y
cg05652569	2	74750704	DQX1	Open sea	Y	Repeat region	-0.02941	0.00538	5.97e-08	0.00494	0.00321	0.124	1.46e-07	2.28e-09	Y
cg24230340	2	74758080	HTRA2	South shore	N		0.0321	0.00318	1.04e-22	0.00068	0.00193	0.724	3.92e-21	1.05e-21	Y
cg03958956	2	75105900	HK2	Open sea	Y	SNP/Indel	0.01068	0.00189	2.23e-08	-0.00431	0.00135	0.00147	8.23e-10	4.62e-09	N
cg26033710	2	75426249	TACR1	North shore	N	SNP/Indel	-0.03017	0.00515	6.59e-09	0.00066	0.00321	0.838	1.1e-07	2.18e-08	Y
cg09597666	2	77820248		Open sea	Y	Repeat region; SNP/Indel	0.01495	0.00216	1.01e-11	-0.00082	0.00127	0.517	1.41e-10	6.21e-11	N
cg10579530	2	80550119	CTNNA2	South shore	Y	Uknown factors	-0.02884	0.00273	1.3e-24	-0.00296	0.00159	0.062	4.74e-24	7.02e-23	Y
cg24487991	2	84104579		Open sea	Y	Repeat region	-0.02723	0.00241	1.19e-27	0.00487	0.00168	0.00381	3.11e-28	1.78e-32	N
cg17765025	2	84105169		Open sea	Y	Repeat region; SNP; SNP/Indel	-0.26329	0.00316	0	-0.01016	0.00199	4.1e-07	0	3.23e-167	N
cg07000267	2	84105397		Open sea	Y	Repeat region; SNP/Indel	0.02017	0.00594	0.000719	-0.01064	0.0035	0.00241	2.47e-05	1.58e-09	N
cg24803778	2	84105520		Open sea	Y	Repeat region; SNP/Indel	-0.02015	0.00309	1.16e-10	-0.00571	0.00205	0.00543	1.83e-11	3.63e-13	N
cg11955727	2	84105546		Open sea	Y	Repeat region; SNP/Indel	-0.24522	0.00306	0	-0.01026	0.00197	2.33e-07	0	6.82e-166	N
cg06430029	2	85363190	TCF7L1	South shore	N		-0.00869	0.00192	7.27e-06	0.00049	0.00131	0.711	6.81e-05	7.64e-08	N
cg23404877	2	85553759	TGOLN2	North shore	N	SNP/Indel	0.02645	0.00258	2.25e-23	0.00826	0.00168	9.92e-07	1.49e-27	6.49e-23	Y
cg19905587	2	85554135	TGOLN2	Island	N		0.01416	0.00192	4.29e-13	0.00305	0.00137	0.0263	3.74e-13	2.56e-14	Y
cg05318142	2	85999498	ATOH8	Open sea	N	SNP/Indel	-0.05787	0.00463	6.6e-33	0.00101	0.00278	0.717	3.57e-31	3e-30	Y
cg08079596	2	85999628	ATOH8	Open sea	N		-0.0485	0.00372	1.53e-35	-0.00135	0.00216	0.53	6.65e-34	1.74e-32	Y
cg08482837	2	86038423		Island	Y	SNP/Indel	-0.05569	0.00595	7.27e-20	0.01122	0.00363	0.00204	7.58e-21	4.42e-19	Y
cg09240693	2	86038538		Island	N		-0.05497	0.00502	3.52e-26	-0.0073	0.00298	0.0146	3.29e-26	2.67e-24	Y
cg04589210	2	86038589		Island	N		-0.03805	0.0036	1.43e-24	0.00162	0.00205	0.431	3.5e-23	2.99e-23	Y
cg07052513	2	86668451	KDM3A	Island	N		-0.02172	0.0019	3.92e-28	-0.0033	0.00112	0.00342	9.34e-29	2.92e-26	Y
cg27502457	2	87018585	CD8A	South shore	N	SNP/Indel	-0.00705	0.00193	0.000283	-0.00702	0.00144	1.22e-06	7.86e-09	0.000462	N
cg09318840	2	87018944	CD8A	South shore	Y	SNP/Indel; Uknown factors	-0.02347	0.00336	5.82e-12	-0.00319	0.00197	0.106	1.8e-11	9.22e-12	Y
cg08506127	2	87018958	CD8A	South shore	N	SNP/Indel	-0.02637	0.00324	1.35e-15	-0.00389	0.0019	0.041	2.12e-15	2.75e-15	Y
cg18830527	2	87018966	CD8A	South shore	N	SNP/Indel	-0.02011	0.00279	1.33e-12	-0.00238	0.00164	0.146	5.91e-12	1.06e-11	Y
cg03339790	2	87575991		Open sea	Y	Repeat region	0.04266	0.00236	7.29e-62	-0.00056	0.00136	0.68	7.05e-60	1.38e-53	N
cg05156850	2	88355134	KRCC1	Island	N		-0.0145	0.00228	3.5e-10	-0.00412	0.00137	0.00261	2.62e-11	1.89e-09	Y
cg09410752	2	89065605	FLJ40330	South shore	N	SNP/Indel	-0.04594	0.00298	3.28e-47	-0.00474	0.0019	0.0128	4.73e-47	3.82e-42	N
cg01603921	2	91635595		Island	Y	SNP; SNP/Indel	0.01913	0.00394	1.43e-06	0.0076	0.00227	0.000857	2.64e-08	1.99e-06	N
cg04181327	2	91776322		North shore	N	SNP/Indel	0.02286	0.0027	1.22e-16	0	0.00157	0.998	4.59e-15	1.34e-15	Y
cg24536249	2	91777099		North shore	Y	Repeat region; SNP/Indel	0.0165	0.00272	2.09e-09	-0.00145	0.00165	0.381	1.75e-08	1.01e-08	Y
cg08501265	2	91777282		Island	Y	SNP/Indel; Uknown factors	0.03107	0.00388	4.24e-15	0.00013	0.00231	0.956	1.38e-13	2.73e-14	N
cg06550232	2	91777292		Island	Y	SNP/Indel	0.03212	0.00477	3.01e-11	0.0018	0.00284	0.526	4.1e-10	2.12e-10	N
cg22509113	2	91777482		Island	Y	SNP/Indel	0.03688	0.00502	4.67e-13	0.00092	0.00302	0.76	1.05e-11	3.83e-12	N
cg10018615	2	95401381		Island	Y	Multiple mapping; SNP; SNP/Indel	-0.02073	0.00177	2.21e-29	-0.00021	0.00107	0.843	1.25e-27	4.55e-30	N
cg03315696	2	95537197	TEKT4	Island	Y	Indel; SNP; SNP/Indel	-0.01305	0.0021	7.7e-10	-0.00299	0.00127	0.0191	3.81e-10	4.81e-09	N
cg07635206	2	95544466		South shelf	Y	Multiple mapping; SNP; SNP/Indel	-0.01303	0.00218	3.28e-09	0.00154	0.00129	0.231	1.66e-08	9.52e-09	N
cg03129884	2	95692727	MAL	South shore	Y	SNP/Indel	-0.01502	0.00241	7.37e-10	-0.00487	0.00154	0.00164	3.43e-11	2.22e-09	N
cg12282311	2	95830943	ZNF2	North shore	N		-0.0021	0.00044	1.61e-06	-4e-05	0.00032	0.892	2.08e-05	1.1e-09	Y
cg01381109	2	96054917		Island	N		-0.01189	0.00186	2.98e-10	-0.00389	0.00122	0.00147	1.29e-11	3.26e-11	Y
cg05225012	2	96055346		South shore	N		-0.01577	0.00241	9.8e-11	0.01022	0.00187	6.51e-08	2.59e-16	5.25e-11	Y
cg24922281	2	96093020		Island	Y	SNP/Indel; Uknown factors	-0.01694	0.00164	1.69e-23	-0.0013	0.00106	0.219	2.04e-22	3.56e-23	N
cg19416073	2	96093031		Island	Y	SNP; SNP/Indel	-0.01908	0.00349	6.15e-08	-0.00177	0.00236	0.455	5.15e-07	9.02e-09	N
cg25870010	2	96191158		Island	Y	SNP/Indel	-0.01274	0.0019	3.3e-11	-0.00131	0.00112	0.245	2.14e-10	1.14e-10	N
cg23575754	2	96315200		Island	Y	SNP/Indel; Uknown factors	-0.01984	0.0023	3.45e-17	-0.00045	0.00137	0.741	1e-15	4.03e-17	N
cg21542793	2	96781891	ADRA2B	Island	N	SNP/Indel	-0.01699	0.00312	6.8e-08	-0.00313	0.00211	0.139	1.84e-07	3.67e-07	Y
cg03913456	2	97000924	NCAPH	North shore	Y	Uknown factors	-0.03625	0.00577	5.23e-10	-0.00374	0.00343	0.276	3.42e-09	1.33e-09	Y
cg19515245	2	97151922		Open sea	N		-0.02694	0.00266	9.25e-23	-0.00438	0.00166	0.00842	4.4e-23	2.17e-24	Y
cg18946473	2	97152025		Open sea	Y	Uknown factors	-0.00554	0.00103	8.7e-08	-0.00211	0.00073	0.00395	7.84e-09	1.28e-07	Y
cg02717339	2	97524767	ANKRD39	South shore	N		-0.02297	0.00372	1.02e-09	-0.00295	0.00227	0.194	4.61e-09	6.29e-09	Y
cg12198769	2	98262341	COX5B	North shore	N		0.01618	0.00194	2.77e-16	0.00202	0.00117	0.0844	9.18e-16	2.01e-15	Y
cg01333028	2	98443775	TMEM131	Open sea	Y	Multiple mapping; SNP/Indel; Uknown factors	0.03497	0.00294	3.35e-30	0.00158	0.00198	0.423	9.89e-29	3.36e-34	N
cg17915676	2	98928898	VWA3B	Open sea	Y	SNP/Indel	0.02247	0.004	2.67e-08	0.00107	0.00239	0.654	3.3e-07	1.4e-07	N
cg06010111	2	99771192	LIPT1	Island	N		-0.03989	0.00138	2.49e-127	-0.00394	0.00083	2.44e-06	1.86e-130	1.29e-95	N
cg21475150	2	101618248	RPL31	Island	Y	SNP; SNP/Indel	-0.04345	0.00534	1.46e-15	0.00147	0.00327	0.653	3.39e-14	3.3e-15	Y
cg22809047	2	101618261	RPL31	Island	N	SNP/Indel	-0.026	0.00416	6.58e-10	-0.00078	0.00259	0.765	1.13e-08	2.93e-09	Y
cg01755891	2	102089373	RFX8	North shore	Y	Repeat region; SNP; SNP/Indel	-0.02093	0.00302	8.12e-12	-0.00158	0.0018	0.38	8.48e-11	4.03e-11	N
cg19754707	2	102758971		Island	Y	SNP/Indel	-0.00359	0.00064	3.38e-08	-0.00132	0.00044	0.00296	2.4e-09	5.37e-08	N
cg08023416	2	102803787	IL1RL2	Island	N	SNP/Indel	-0.03381	0.0039	2.45e-17	-0.00101	0.00227	0.655	6.38e-16	1.1e-16	Y
cg13315345	2	102803985	IL1RL2	Island	N		-0.02664	0.00365	7.17e-13	-0.00605	0.00213	0.00461	1.14e-13	4.85e-12	N
cg05168012	2	102867275		Island	Y	SNP/Indel; Uknown factors	-0.04028	0.00578	6.72e-12	0.01927	0.00411	3.23e-06	8.54e-16	1.71e-11	N
cg00652772	2	102867420		Island	N	SNP/Indel	-0.02317	0.00405	1.49e-08	-0.01305	0.00263	8.03e-07	3.96e-13	8.05e-08	N
cg20050113	2	103236861	SLC9A2	South shore	N		-0.06304	0.00385	2.56e-52	-0.00466	0.00232	0.0443	1.4e-51	3.41e-46	Y
cg15992711	2	103237268	SLC9A2	South shore	Y	Repeat region; SNP; SNP/Indel	-0.02989	0.00322	1.3e-19	-0.00251	0.0019	0.188	1.13e-18	2.45e-18	N
cg17244485	2	103443515		Open sea	Y	SNP/Indel; Uknown factors	0.01971	0.00292	2.71e-11	0.0014	0.00171	0.414	2.94e-10	1.89e-10	Y
cg13872005	2	105275613		Island	Y	SNP/Indel	-0.01855	0.00417	1.01e-05	-0.01096	0.00307	0.000375	7.72e-08	4.31e-05	N
cg00612633	2	105759884		North shore	N	SNP/Indel	-0.03097	0.00506	1.4e-09	0.00411	0.00327	0.209	6.7e-09	2.29e-09	N
cg12977946	2	105830625		Open sea	Y	Repeat region; SNP; SNP/Indel	-0.02979	0.00244	1.18e-31	-0.00018	0.00148	0.905	7.7e-30	7.28e-30	N
cg04850045	2	105853200		Island	N	SNP/Indel	-0.05493	0.00653	1.67e-16	0.01136	0.00371	0.00226	1.64e-17	8.4e-16	Y
cg20265528	2	105853269		Island	N		-0.05414	0.00519	4.93e-24	0.01355	0.00307	1.15e-05	3.73e-27	1.2e-22	Y
cg22022881	2	105853494		Island	N	SNP/Indel	-0.1168	0.01174	4.3e-22	0.00551	0.00673	0.413	9.08e-21	3.07e-21	Y
cg27422857	2	105853526		Island	N	SNP/Indel	-0.09066	0.00965	5.25e-20	-0.00334	0.00565	0.555	1.34e-18	9.94e-19	Y
cg26874229	2	105853672		Island	Y	SNP/Indel	-0.08693	0.01019	7.02e-17	0.00462	0.00595	0.438	1.2e-15	9.15e-16	Y
cg22878388	2	105853796		Island	Y	Uknown factors	-0.08046	0.00783	2.09e-23	-0.00441	0.00453	0.33	3.75e-22	2.54e-22	Y
cg18192325	2	105854051		South shore	Y	SNP/Indel	-0.07836	0.00607	7.65e-35	-4e-05	0.00367	0.991	6.03e-33	1.27e-32	Y
cg00057663	2	105945629	TGFBRAP1	North shore	N		0.00726	0.00119	1.64e-09	0.00016	0.00075	0.834	2.92e-08	7.67e-09	Y
cg15754594	2	106184688		Open sea	Y	SNP/Indel	-0.03399	0.00631	9.49e-08	0.00868	0.00412	0.0355	6.91e-08	8.9e-08	Y
cg01577187	2	106362832	NCK2	South shore	N		0.00765	0.00156	1.16e-06	0.00162	0.00114	0.155	2.97e-06	8.8e-08	Y
cg06290014	2	107103029		North shore	N	SNP/Indel	-0.01753	0.0022	5.01e-15	0.00163	0.00128	0.202	3.61e-14	4.15e-14	N
cg27633877	2	109329328		Open sea	N		-0.01407	0.00243	1.03e-08	0.00049	0.00149	0.74	1.51e-07	5.36e-08	N
cg09019916	2	109335672	RANBP2	North shore	Y	SNP/Indel; Uknown factors	-0.01055	0.00194	6.74e-08	-0.00225	0.00126	0.074	1e-07	4.46e-09	Y
cg24919768	2	110873031	MALL	Island	N	Indel; SNP/Indel	-0.02772	0.00493	2.61e-08	-0.00491	0.00301	0.103	5.57e-08	1.15e-07	Y
cg02169857	2	110969641	NCRNA00116	North shore	N	SNP/Indel	-0.02	0.0038	1.8e-07	-0.01295	0.00276	3.06e-06	1.61e-11	1.79e-07	Y
cg08570243	2	110969853	NCRNA00116	Island	N	SNP/Indel	-0.0447	0.00689	1.5e-10	-0.01116	0.00437	0.0108	4.57e-11	1.08e-11	Y
cg03250220	2	110970097	NCRNA00116	Island	Y	SNP; SNP/Indel	-0.03421	0.00442	3.01e-14	-0.00532	0.00265	0.0448	4.75e-14	4.63e-15	Y
cg10366439	2	110970249	NCRNA00116	South shore	Y	SNP/Indel	-0.02093	0.00378	3.98e-08	-0.0148	0.00304	1.33e-06	1.67e-12	1.07e-09	Y
cg09862219	2	112895636	FBLN7	North shore	Y	SNP/Indel	-0.01484	0.00268	4.04e-08	-0.00653	0.00175	0.000208	2.22e-10	2.75e-08	Y
cg13886554	2	112895695	FBLN7	North shore	N		-0.02261	0.00362	6.89e-10	-0.00351	0.00224	0.118	1.98e-09	3.35e-09	Y
cg06881093	2	114035983	PAX8	Island	N		-0.01957	0.00263	2.68e-13	-0.00546	0.00162	0.000782	7.78e-15	1.37e-12	Y
cg05194362	2	114036444	PAX8	South shore	N	SNP/Indel	-0.02389	0.00376	3.37e-10	-0.00416	0.00241	0.0844	7.19e-10	1.14e-11	Y
cg25042226	2	114036571	PAX8	South shore	N	SNP/Indel	-0.04386	0.00602	7.22e-13	-0.00137	0.00369	0.71	1.5e-11	3.49e-13	Y
cg05106191	2	114036685	PAX8	South shore	N		-0.03978	0.00677	6.12e-09	0.00494	0.0045	0.273	3.54e-08	3.03e-09	Y
cg16601461	2	114048829	LOC440839	Island	N		-0.01805	0.00177	3.77e-23	-0.0019	0.00104	0.0688	1.43e-22	1.42e-21	N
cg22541830	2	114048868	LOC440839	Island	N		-0.05871	0.00435	1.07e-37	-0.0069	0.00269	0.0104	1.01e-37	8.18e-35	N
cg14301024	2	114048932	LOC440839	Island	Y	Indel; SNP; SNP/Indel	-0.03099	0.00352	6.89e-18	-0.00479	0.00224	0.0329	9.96e-18	2.42e-18	Y
cg26230651	2	114048973	LOC440839	Island	Y	Indel; SNP/Indel	-0.02426	0.00239	7.89e-23	-0.00545	0.00152	0.00036	1.7e-24	5.89e-23	N
cg00788028	2	114049041	LOC440839	Island	N	SNP/Indel	-0.03144	0.00364	2.71e-17	-0.00404	0.0023	0.0796	8.98e-17	9.71e-17	N
cg16839353	2	114256421	FOXD4L1	North shore	N	SNP/Indel	-0.00912	0.00159	1.37e-08	-0.00142	0.00098	0.15	4.32e-08	3.22e-08	N
cg12852384	2	114260142		Island	Y	SNP; SNP/Indel	-0.02455	0.0039	4.76e-10	-0.0007	0.00229	0.759	8.21e-09	1.45e-09	N
cg17804723	2	114300030		Island	N	SNP/Indel	-0.02137	0.00356	3.03e-09	-0.00204	0.00223	0.361	2.37e-08	1.01e-08	N
cg25619440	2	118616155		North shore	N	SNP/Indel	-0.06504	0.00606	3.11e-25	0.01075	0.00357	0.00265	5.22e-26	3.6e-25	Y
cg03288922	2	118616237		North shore	N	SNP/Indel	-0.07313	0.00729	1.89e-22	0.01279	0.00393	0.00118	1.29e-23	6.04e-21	Y
cg22762992	2	118616377		North shore	N		-0.07956	0.00773	1.82e-23	-0.0043	0.00432	0.319	3.16e-22	6.1e-22	Y
cg06940110	2	118616430		North shore	Y	Multiple mapping; SNP/Indel	-0.07129	0.00668	5.69e-25	-0.00904	0.00369	0.0145	5.05e-25	3.31e-23	Y
cg24213669	2	118616576		Island	N		-0.07876	0.00728	1.37e-25	-0.00587	0.00413	0.156	1.28e-24	5.65e-24	Y
cg00046336	2	118617230		Island	N	SNP/Indel	-0.05143	0.00657	1.45e-14	-0.00562	0.00384	0.144	7.3e-14	3.02e-14	Y
cg22545206	2	118617499		Island	Y	Indel; SNP/Indel	-0.05474	0.00738	3.01e-13	-0.0084	0.00421	0.0463	4.59e-13	1.64e-12	N
cg08569850	2	118618054		Island	Y	SNP; SNP/Indel	-0.02643	0.00437	2.27e-09	-0.00619	0.00264	0.0191	1.08e-09	7.32e-09	Y
cg19263433	2	118618151		Island	N		-0.04739	0.00709	4.32e-11	-0.01067	0.00418	0.0108	1.37e-11	1.12e-10	Y
cg03217115	2	118942841		North shore	N	SNP/Indel	-0.02412	0.00359	3.39e-11	-0.00278	0.00217	0.201	1.82e-10	2.23e-10	N
cg26480889	2	118942960		North shore	N	Indel; SNP/Indel	-0.0178	0.00263	2.49e-11	-0.00044	0.00155	0.778	4.97e-10	2.93e-11	Y
cg10143507	2	118943004		North shore	N		-0.02085	0.00281	2.91e-13	-0.00445	0.00176	0.0116	1.16e-13	2.47e-12	Y
cg06760077	2	119068497		Open sea	N		-0.03157	0.00305	9.5e-24	-0.00096	0.00179	0.593	3.07e-22	4.24e-22	Y
cg19223521	2	119436490		Open sea	N		0.03867	0.00493	1.41e-14	0.00336	0.00308	0.275	1.32e-13	1.05e-13	Y
cg01994190	2	119768574		North shore	Y	Repeat region; SNP/Indel	0.0226	0.00353	2.63e-10	-0.00356	0.00221	0.108	7.17e-10	8.24e-10	N
cg00428457	2	119887680		Open sea	Y	SNP; SNP/Indel	-0.04014	0.00682	5.85e-09	-0.0057	0.00402	0.156	2e-08	2.36e-08	Y
cg13275609	2	119954389		Open sea	Y	SNP; SNP/Indel; Uknown factors	-0.03134	0.00446	4.18e-12	0.00198	0.00254	0.435	5.09e-11	2.29e-11	N
cg08217910	2	120188912	TMEM37	North shore	Y	SNP/Indel	-0.04716	0.00502	5.08e-20	-0.00148	0.00293	0.614	1.43e-18	4.79e-19	Y
cg18730926	2	120396872	PCDP1	Open sea	N	SNP/Indel	-0.02005	0.00277	1.11e-12	0.00152	0.00168	0.365	1.2e-11	4.73e-12	Y
cg14105566	2	121107846	INHBB	South shore	N	Indel; SNP/Indel	-0.0251	0.0046	6.29e-08	0.00123	0.00296	0.678	7.67e-07	2.9e-08	Y
cg26946218	2	121187910		Open sea	Y	SNP; SNP/Indel; Uknown factors	-0.04132	0.00463	2.8e-18	0.00309	0.0028	0.271	3.24e-17	1.47e-18	Y
cg07412254	2	121223534	LOC84931	Open sea	N	SNP/Indel	-0.06218	0.00738	1.59e-16	0.01219	0.00428	0.0045	3.07e-17	2.38e-19	Y
cg23006519	2	121223740	LOC84931	Open sea	N		-0.03917	0.00693	2.21e-08	0.0087	0.0039	0.0259	1.28e-08	6.59e-10	Y
cg21406402	2	121223847	LOC84931	Open sea	N		-0.06381	0.01	2.94e-10	0.015	0.0058	0.00991	8.02e-11	5.98e-13	Y
cg17204557	2	121223909	LOC84931	Open sea	N		-0.02046	0.00372	4.95e-08	0	0.00225	0.999	8.82e-07	8.57e-09	Y
cg11455444	2	121223947	LOC84931	Open sea	N		-0.04916	0.00774	3.57e-10	0.00349	0.00462	0.45	3.78e-09	1.08e-10	Y
cg23689428	2	121223964	LOC84931	Open sea	N		-0.07844	0.00887	5.52e-18	0.03278	0.00489	3.59e-11	1.28e-26	4.94e-18	Y
cg23998478	2	121269292		Open sea	N		-0.04044	0.00634	3.05e-10	-0.00534	0.00398	0.18	1.35e-09	6.31e-10	Y
cg25334934	2	121269348		Open sea	Y	SNP; SNP/Indel	-0.06981	0.00716	2.33e-21	0.0018	0.00409	0.661	7.53e-20	2.97e-20	Y
cg17851725	2	121269372		Open sea	N		-0.04115	0.00746	4.68e-08	0.01282	0.00453	0.00481	5.23e-09	2.55e-07	Y
cg04204221	2	121279483		North shore	N		-0.0299	0.00504	4.44e-09	0.00463	0.00298	0.121	1.2e-08	2.09e-08	Y
cg02994923	2	121303745		Open sea	Y	SNP; SNP/Indel	-0.02925	0.00358	1.05e-15	0.00298	0.00216	0.169	6.62e-15	9.15e-15	N
cg09644356	2	121322010		Open sea	N	SNP/Indel	-0.0352	0.00536	8.92e-11	0.00368	0.00317	0.247	5.62e-10	3.15e-10	N
cg07218647	2	121338498		South shelf	N		-0.06467	0.00493	8.13e-36	0.00098	0.00292	0.737	4.92e-34	9.81e-33	Y
cg09408902	2	121338544		South shelf	N	SNP/Indel	-0.05417	0.00461	1.5e-29	-3e-05	0.0028	0.99	1e-27	2.64e-27	N
cg03792788	2	121338607		South shelf	N		-0.06146	0.0051	6.56e-31	-0.00468	0.00303	0.123	5.86e-30	1.7e-28	Y
cg15344192	2	121347210		South shore	N	SNP/Indel	0.0374	0.00577	1.52e-10	-0.00599	0.00349	0.0865	3.42e-10	7.9e-10	Y
cg12736501	2	121433170		Open sea	Y	Uknown factors	0.02587	0.00432	3.23e-09	-0.00448	0.00263	0.0891	6.62e-09	1.56e-08	N
cg25371590	2	121496398		South shore	Y	SNP; SNP/Indel	-0.0301	0.00572	1.77e-07	0.00846	0.00344	0.0143	5.27e-08	8.38e-07	N
cg17870997	2	121498521		North shore	N	SNP/Indel	-0.03312	0.00598	4.06e-08	-0.0001	0.00386	0.979	7.18e-07	6.71e-11	Y
cg21790715	2	121776314		Open sea	N	SNP/Indel	-0.03079	0.00433	2.6e-12	-0.00318	0.00254	0.21	1.6e-11	1.75e-11	Y
cg27211198	2	121776456		Open sea	Y	SNP/Indel	-0.03756	0.00448	2.05e-16	0.00583	0.00262	0.0264	2.21e-16	2.56e-15	Y
cg05403241	2	121776604		Open sea	Y	Uknown factors	-0.04053	0.00552	4.97e-13	-0.00174	0.00337	0.605	8.97e-12	4.14e-12	Y
cg22068464	2	121819868		Open sea	N		-0.02	0.0032	6.54e-10	0.00522	0.00194	0.00718	1.27e-10	3.04e-09	Y
cg12366772	2	122041891	TFCP2L1	North shore	Y	Uknown factors	-0.03089	0.00471	9.27e-11	0.00342	0.0027	0.205	4.88e-10	5.9e-10	Y
cg11808459	2	122438889		Open sea	Y	Multiple mapping; Repeat region	0.0187	0.0029	1.83e-10	0.00045	0.00174	0.794	3.44e-09	4.78e-10	Y
cg12462771	2	122443998		Open sea	Y	Repeat region	0.02432	0.00392	8.89e-10	-0.00221	0.00241	0.36	7.32e-09	1.01e-09	N
cg25949955	2	123109584		Open sea	Y	Repeat region; SNP/Indel	0.01115	0.00154	1.02e-12	-0.00055	0.00096	0.568	1.69e-11	6.92e-13	N
cg07612889	2	123109718		Open sea	Y	Repeat region; SNP/Indel	0.01712	0.00243	3.64e-12	0.00109	0.00145	0.453	4.64e-11	7.54e-14	N
ch.2.2578847R	2	123587590		Open sea	Y	Repeat region; SNP/Indel	-0.00488	0.00066	3.65e-13	3e-05	0.0004	0.938	1.02e-11	2.15e-12	N
cg21431525	2	124441426		Open sea	Y	Repeat region; SNP/Indel	-0.01712	0.00268	2.98e-10	-0.00237	0.00163	0.147	1.09e-09	3.09e-10	N
cg12270717	2	124444006		Open sea	Y	Repeat region; SNP; SNP/Indel	-0.01747	0.00223	1.51e-14	0.00381	0.00144	0.0084	4.75e-15	8.94e-14	N
cg04202002	2	127643360		North shore	N		-0.05471	0.00426	1.49e-34	0.00023	0.0025	0.928	1.09e-32	1.21e-31	Y
cg19153828	2	127782651		Island	N		-0.03165	0.00428	3.63e-13	0.00052	0.00258	0.841	9.11e-12	5.66e-13	N
cg19590598	2	127782813		Island	N		-0.02855	0.00466	1.38e-09	0.00127	0.00286	0.658	1.98e-08	5.47e-10	N
cg19426955	2	128422224	LIMS2	South shore	N		-0.0149	0.00261	1.51e-08	0.00114	0.00156	0.464	1.39e-07	1.96e-08	Y
cg01432120	2	129494728		Island	Y	Uknown factors	-0.01966	0.00253	2.14e-14	-0.00296	0.00151	0.0496	3.77e-14	2.08e-13	Y
cg19182557	2	130345355		Island	N		-0.03542	0.00582	1.82e-09	6e-05	0.00332	0.985	3.79e-08	7.21e-09	Y
cg14417784	2	131009681		Island	Y	SNP; SNP/Indel	0.04789	0.00802	3.56e-09	0.00113	0.00478	0.813	5.98e-08	4.99e-09	Y
cg25986200	2	131010423		North shore	N		0.01697	0.00309	5.18e-08	0.00057	0.00177	0.746	6.98e-07	2.59e-07	N
cg13302869	2	131010522		Island	N		0.03676	0.00484	8.33e-14	4e-05	0.00271	0.988	2.56e-12	7.31e-13	N
cg27624826	2	131010647		Island	Y	SNP; SNP/Indel	0.07146	0.00822	1.85e-17	0.00273	0.00447	0.542	4.02e-16	2.49e-16	N
cg14718065	2	131010763		Island	N	SNP/Indel	0.01995	0.00352	2.04e-08	0.00068	0.00202	0.737	2.86e-07	9.38e-08	N
cg19910796	2	131449749		North shore	Y	SNP/Indel	0.02588	0.00461	2.62e-08	0.0019	0.00269	0.481	2.42e-07	2.7e-08	Y
cg20816104	2	131577425		Open sea	Y	Uknown factors	-0.02171	0.00351	9.77e-10	-0.00221	0.00223	0.321	7.17e-09	5.57e-09	Y
cg00283030	2	132056444	LOC440910	North shore	N	SNP/Indel	0.01296	0.00229	2.01e-08	-0.00081	0.00135	0.546	2.12e-07	9.23e-08	N
cg00009038	2	132152167		Island	Y	Uknown factors	-0.01989	0.00352	2.21e-08	0.00114	0.00199	0.566	2.4e-07	4.61e-08	N
cg21901277	2	132152297		Island	Y	SNP/Indel	-0.00319	0.00066	1.4e-06	-0.00154	0.00052	0.0033	9.32e-08	8.98e-07	Y
cg23709913	2	132152429		Island	Y	Uknown factors	0.01302	0.00215	1.95e-09	0.0004	0.00125	0.747	3.11e-08	1.64e-09	N
cg26153054	2	132152814		Island	N	SNP/Indel	-0.09536	0.00854	4.68e-27	-0.01662	0.00508	0.00113	3.6e-28	5.57e-26	Y
cg23687098	2	132152878		Island	Y	Multiple mapping; SNP/Indel	-0.05829	0.00389	3.95e-45	-0.00036	0.00235	0.879	3.59e-43	1.8e-40	Y
cg07022640	2	132152916		Island	N	SNP/Indel	-0.03526	0.00334	1.41e-24	-0.00553	0.00192	0.0041	3.56e-25	1.84e-23	N
cg13948430	2	132152960		Island	N	SNP/Indel	-0.03858	0.00292	2.52e-36	-0.00287	0.00171	0.0931	2e-35	6.2e-34	Y
cg17321385	2	132429793		North shore	N		-0.02568	0.00251	3.37e-23	-0.00165	0.0015	0.272	4.96e-22	3.5e-22	Y
cg04947680	2	132587079		Island	Y	SNP/Indel	-0.03431	0.00536	2.52e-10	0.00262	0.00312	0.401	2.42e-09	2.65e-10	N
cg26687496	2	132587581		Island	N		-0.02635	0.00397	5.5e-11	-0.00053	0.00228	0.816	1.11e-09	2.83e-10	N
cg17977184	2	132587782		Island	N	SNP/Indel	-0.03321	0.00495	3.79e-11	-0.00434	0.00285	0.128	1.31e-10	2.49e-10	N
cg22478447	2	132588170		Island	N		-0.05358	0.00611	1.01e-17	0.00501	0.00341	0.142	6.03e-17	1.51e-16	N
cg00603418	2	133013792	NCRNA00164	Island	Y	SNP; SNP/Indel	-0.03283	0.00482	1.92e-11	-0.00027	0.00289	0.925	4.57e-10	9.76e-11	N
cg20519121	2	133014640	NCRNA00164	Island	Y	Indel; SNP; SNP/Indel	-0.02271	0.00279	1.33e-15	-0.0067	0.00188	0.000373	2.14e-17	6.88e-17	Y
cg25486386	2	133014663	NCRNA00164	Island	N	SNP/Indel	-0.02033	0.00286	2.51e-12	-0.00296	0.0017	0.0832	6.31e-12	1.62e-11	Y
cg19287961	2	133014684	NCRNA00164	Island	N	SNP/Indel	-0.02261	0.00272	3.74e-16	0.00157	0.00166	0.345	4.86e-15	1.49e-15	N
cg13398314	2	133014698	NCRNA00164	Island	N	SNP/Indel	-0.02971	0.00286	7.37e-24	-0.00124	0.00169	0.463	1.88e-22	1.63e-22	N
cg16652617	2	133014765	NCRNA00164	Island	N	SNP/Indel	-0.02695	0.0032	1.63e-16	-0.00417	0.00189	0.028	1.87e-16	1.52e-15	N
cg14691596	2	133014784	NCRNA00164	Island	N	Indel; SNP/Indel	-0.04668	0.00441	1.11e-24	-0.00759	0.00274	0.0057	3.89e-25	6.03e-24	N
cg11552072	2	133014805	NCRNA00164	Island	Y	Indel; SNP; SNP/Indel	-0.02984	0.00325	3.05e-19	-0.01041	0.00245	2.39e-05	3.95e-22	1.1e-29	N
cg09761121	2	133015665	NCRNA00164	Island	Y	SNP; SNP/Indel	-0.03419	0.003	5.18e-28	0.00055	0.00184	0.765	2.54e-26	1.74e-26	Y
cg09011231	2	133015670	NCRNA00164	Island	Y	SNP/Indel	-0.01884	0.00333	2.03e-08	-0.00061	0.00201	0.76	2.92e-07	1.12e-07	N
cg19217463	2	133025652		Open sea	Y	Indel; SNP; SNP/Indel; Uknown factors	-0.02517	0.00403	6.47e-10	-0.00025	0.00224	0.913	1.31e-08	1.88e-09	N
cg24755137	2	133062155		Open sea	N	SNP/Indel	-0.03376	0.00314	2.91e-25	-0.00599	0.00193	0.00195	3.61e-26	1.76e-23	N
cg16354522	2	133062284		Open sea	Y	SNP/Indel; Uknown factors	-0.04303	0.00328	8.25e-36	-0.00058	0.0019	0.759	5.14e-34	2.69e-33	N
cg21712322	2	133062300		Open sea	Y	SNP/Indel; Uknown factors	-0.00457	0.00082	3.94e-08	-0.00119	0.00059	0.0455	3.78e-08	1.5e-09	N
cg25997306	2	133104748		Open sea	Y	Indel; SNP/Indel; Uknown factors	-0.04657	0.00337	2.48e-39	-0.00287	0.00203	0.156	3.56e-38	8.34e-37	Y
cg10591322	2	133104982		Open sea	Y	Multiple mapping; SNP/Indel	-0.00708	0.00102	6.29e-12	-0.0032	0.00063	4.58e-07	1.19e-16	3.72e-11	N
cg15820868	2	133105045		Open sea	Y	SNP/Indel	-0.04464	0.00294	4.87e-46	-0.00692	0.0017	4.9e-05	2.75e-48	3.2e-41	N
cg12792250	2	133106819		North shelf	Y	Indel; SNP; SNP/Indel	-0.029	0.00303	1.31e-20	-0.00977	0.00189	2.73e-07	2.22e-25	4.36e-20	Y
cg17146127	2	133110427		Island	Y	SNP/Indel	-0.01496	0.00251	3.94e-09	-0.00474	0.00145	0.00116	1.24e-10	2.09e-10	N
cg06718920	2	133110927		Island	N	SNP/Indel	-0.0577	0.00351	7.05e-53	-0.01285	0.00198	1.45e-10	1.47e-60	4.44e-48	N
cg25204233	2	133118705		Open sea	Y	SNP/Indel	-0.0169	0.00245	1.14e-11	-0.00018	0.00143	0.9	2.69e-10	4.27e-11	N
cg16174348	2	133173533	GPR39	Island	N		-0.01288	0.00239	8.77e-08	-0.00496	0.0015	0.000954	2.03e-09	3.46e-07	Y
cg20273260	2	133429169	LYPD1	South shore	Y	SNP; SNP/Indel	-0.02156	0.00364	4.65e-09	-0.00451	0.00222	0.0425	4.62e-09	2.74e-08	Y
cg18275733	2	133508993	NCKAP5	Open sea	Y	Repeat region; SNP; SNP/Indel	0.02924	0.00387	1.03e-13	-0.00113	0.00236	0.631	2.03e-12	8.14e-13	N
cg06107487	2	134068922	NCKAP5	Open sea	Y	Repeat region; SNP; SNP/Indel	0.03525	0.00362	2.68e-21	-0.00081	0.00227	0.722	9.41e-20	2.44e-20	N
cg17300353	2	137522211		North shore	Y	SNP/Indel	-0.00434	0.00084	2.9e-07	-0.00158	0.00055	0.00441	2.75e-08	8.68e-07	Y
cg09344219	2	138073001	THSD7B	Open sea	Y	Repeat region; SNP/Indel	0.05239	0.00293	1.07e-60	-0.00547	0.00175	0.00181	2.82e-61	2.69e-53	N
cg19739906	2	138722326	HNMT	Open sea	Y	Indel; SNP/Indel; Uknown factors	-0.0428	0.00789	7.7e-08	-0.00079	0.00462	0.864	1.17e-06	2.85e-07	Y
cg02311960	2	142887391	LRP1B	North shore	N		-0.02936	0.00488	2.75e-09	0.00619	0.00291	0.0337	2.23e-09	1.03e-08	N
cg22830273	2	142889283	LRP1B	South shore	N	SNP/Indel	-0.01763	0.00406	1.59e-05	-0.01133	0.00258	1.24e-05	4.6e-09	2.77e-05	N
cg18274732	2	145660909		Open sea	Y	Repeat region; SNP/Indel	-0.00667	0.00106	5.9e-10	0.00131	0.00066	0.0475	7.1e-10	2.45e-09	N
ch.2.147019764F	2	147303294		Open sea	Y	Repeat region; SNP/Indel	-0.00606	0.00088	8.61e-12	-0.00113	0.00057	0.0465	1.18e-11	9.84e-13	N
cg13149736	2	149894539	LYPD6B	North shore	Y	Uknown factors	-0.02894	0.00505	1.38e-08	0.006	0.00298	0.0444	1.36e-08	7.43e-08	N
cg10033761	2	154728735	GALNT13	North shore	N		-0.01316	0.0016	7.66e-16	0.00072	0.00097	0.455	1.27e-14	6.23e-15	N
cg22192412	2	155433437		Open sea	Y	Repeat region; SNP; SNP/Indel	-0.02919	0.00181	7.07e-51	-0.00059	0.00109	0.585	4.85e-49	4.68e-45	N
cg08077071	2	157176106		North shore	Y	SNP/Indel; Uknown factors	-0.02983	0.0055	7.53e-08	-0.00019	0.00336	0.955	1.25e-06	4.02e-07	Y
cg12611527	2	157257110		Island	N		-0.0117	0.00069	4e-56	-0.00304	0.00047	1.18e-10	7.18e-64	2.08e-55	Y
cg24893551	2	158453759	ACVR1C	North shore	N		-0.02784	0.00478	7.92e-09	-0.0051	0.00296	0.085	1.49e-08	2.71e-08	Y
cg19978550	2	158453812	ACVR1C	Island	N		-0.03145	0.00453	7.97e-12	-0.00419	0.00284	0.14	3.19e-11	1.57e-11	Y
cg08146621	2	158453928	ACVR1C	Island	N		-0.02172	0.00374	9.27e-09	-0.00751	0.00226	0.000918	2.26e-10	5.11e-08	Y
cg27167195	2	159379414	PKP4	Open sea	Y	Repeat region	0.01446	0.00165	1.2e-17	0.00017	0.00103	0.867	4.18e-16	1.73e-16	N
cg18890876	2	159742670		Open sea	Y	Repeat region	0.01285	0.00181	2.49e-12	0.00045	0.00109	0.676	4.73e-11	1.52e-11	N
cg11343072	2	160473528	BAZ2B	South shore	N		-0.02121	0.00308	1.2e-11	-0.00284	0.00191	0.137	4.65e-11	7.14e-12	Y
cg04196143	2	162096032		Island	N		-0.0448	0.00454	8.76e-22	0.02054	0.00296	7.62e-12	5.01e-31	5.08e-21	Y
cg21518248	2	162101506		Island	Y	SNP/Indel; Uknown factors	-0.00778	0.00149	2.45e-07	-0.00384	0.00092	3.3e-05	2.15e-10	2.5e-07	N
cg12727138	2	162102947		South shore	N		-0.03008	0.00498	2.28e-09	0.00238	0.00284	0.403	2e-08	1.33e-08	N
cg13854012	2	162103682		South shelf	N		-0.07615	0.00874	1.62e-17	0.02673	0.0054	8.98e-07	7.81e-22	2.39e-16	Y
cg03457195	2	162284206		Island	N		-0.02196	0.00265	4.61e-16	-0.0023	0.00159	0.15	2.64e-15	6.38e-16	Y
cg27322846	2	162284638		Island	N		-0.02897	0.00336	3.62e-17	-0.00569	0.00212	0.00751	1.19e-17	1.19e-16	Y
cg22677715	2	162284644		Island	N		-0.04263	0.00434	1.22e-21	-0.0145	0.00281	3.13e-07	2.45e-26	7.19e-23	Y
cg11704490	2	162284894		South shore	N		-0.06441	0.00617	4.47e-24	0.00932	0.00384	0.0154	4.06e-24	1.69e-23	Y
cg22281935	2	162934111		South shelf	Y	SNP; SNP/Indel	-0.08738	0.00391	7.46e-87	-0.02706	0.00253	3.32e-25	6.34e-109	1.06e-80	N
cg23948843	2	164204752		Island	Y	SNP/Indel	-0.0242	0.00408	4.3e-09	0.00175	0.0025	0.484	4.37e-08	1.44e-08	Y
cg03662049	2	164204829		Island	Y	SNP/Indel	-0.02495	0.00379	8.52e-11	-0.00035	0.00229	0.879	1.82e-09	2.42e-10	N
cg19402991	2	164204915		Island	Y	SNP; SNP/Indel	-0.02596	0.00457	1.87e-08	-0.00346	0.00287	0.227	8.6e-08	4.83e-09	N
cg16118366	2	170362116	BBS5	Open sea	Y	Repeat region; SNP/Indel	-0.00566	0.00109	2.4e-07	0.00259	0.00068	0.000144	8.69e-10	1.24e-06	N
cg15602054	2	170624685		Island	N	SNP/Indel	-0.04066	0.00637	2.81e-10	0.00332	0.00368	0.366	2.47e-09	1.62e-09	Y
cg17598339	2	170624727		Island	N		-0.05776	0.00927	7.47e-10	-0.00513	0.00516	0.32	5.54e-09	2.09e-09	Y
cg01268571	2	170624998		Island	N		-0.04765	0.00711	3.86e-11	-0.00417	0.00427	0.33	3.32e-10	3.21e-12	Y
cg04362989	2	170625479		Island	N	SNP/Indel	-0.02913	0.00421	8.86e-12	-0.0072	0.00248	0.00373	1.06e-12	4.35e-11	Y
cg18456367	2	172373923		Island	Y	Multiple mapping; SNP/Indel	-0.02948	0.0034	2.22e-17	0.0001	0.00203	0.96	8.38e-16	1.9e-16	N
cg11557618	2	172974138		South shore	N		-0.02918	0.00334	1.21e-17	-0.00701	0.00199	0.000452	2.6e-19	5.4e-17	Y
cg21667367	2	172974217		South shore	N		-0.02578	0.00364	2.84e-12	-0.01126	0.00225	6.99e-07	8.29e-17	1.91e-11	Y
cg00076325	2	172974630		South shore	Y	Repeat region	-0.01131	0.00237	2.19e-06	-0.00509	0.00144	0.000426	2.03e-08	1.04e-05	Y
cg05714155	2	172974735		South shore	Y	SNP; SNP/Indel	-0.00994	0.00164	2.1e-09	-0.00481	0.0012	6.46e-05	4.15e-12	1.89e-09	Y
cg26471497	2	172974819		South shore	Y	SNP/Indel	-0.00462	0.00116	7.36e-05	-0.00224	0.00091	0.0144	1.57e-05	1.99e-08	Y
cg06468108	2	173539091		Open sea	N		-0.06956	0.0088	8.82e-15	0.00154	0.005	0.759	2.25e-13	1.14e-14	Y
cg00568384	2	173539262		Open sea	Y	Uknown factors	-0.07961	0.0105	9.32e-14	0.00059	0.00592	0.921	2.67e-12	2.26e-13	Y
cg26817877	2	173539621		Open sea	N		-0.04144	0.00639	1.53e-10	-0.00611	0.00416	0.143	5.59e-10	1e-09	Y
cg09609314	2	174147631		Open sea	Y	Repeat region; SNP; SNP/Indel	-0.02338	0.00263	3.62e-18	-0.00152	0.00156	0.33	5.06e-17	3.1e-17	N
cg23726945	2	174397726		Open sea	Y	Repeat region; SNP/Indel	0.0112	0.00161	6.53e-12	0.00132	0.00095	0.164	3.06e-11	2.51e-11	N
cg18824501	2	174397742		Open sea	Y	Repeat region; SNP/Indel	0.01049	0.00162	1.69e-10	-0.00129	0.00093	0.167	7.15e-10	1.11e-09	N
cg14510926	2	174877357		North shore	N		-0.02789	0.00237	1.31e-29	0.00304	0.00147	0.0386	3.57e-29	9.62e-28	Y
cg00940977	2	174877447		North shore	Y	Uknown factors	-0.02898	0.00275	2.18e-24	-0.00094	0.00169	0.578	7.05e-23	1.41e-23	Y
cg00488692	2	174877566		Island	N		-0.01826	0.00252	9.29e-13	-0.00548	0.0017	0.00134	4.41e-14	4.29e-13	Y
cg24522254	2	174878113		South shore	Y	SNP/Indel	-0.01668	0.00269	9.02e-10	0.00415	0.00163	0.0111	2.64e-10	5.55e-09	N
cg14596623	2	175351897	GPR155	Island	N		-0.00374	0.00065	9.56e-09	-0.00056	0.00042	0.183	3.7e-08	4.83e-08	Y
cg00679731	2	176979345		North shore	N		0.01455	0.00178	1.18e-15	0.00312	0.00126	0.0138	6.43e-16	4.93e-19	N
cg10179045	2	178077512	HNRNPA3	Island	Y	SNP/Indel	-0.01266	0.00179	2.9e-12	-0.00144	0.00115	0.21	1.77e-11	6.92e-14	N
cg13067005	2	181927695	UBE2E3	Open sea	Y	SNP; SNP/Indel	-0.02991	0.00306	1.74e-21	0.00468	0.00209	0.0255	2.33e-21	2.26e-20	N
cg13435649	2	182550065		South shore	Y	SNP/Indel	-0.02222	0.00215	1.19e-23	-0.00157	0.00128	0.219	1.44e-22	1.69e-22	Y
cg19403339	2	183580841	DNAJC10	Island	Y	SNP/Indel	-0.01905	0.00167	4.09e-28	0.00072	0.00096	0.455	1.21e-26	5.07e-26	Y
cg05157266	2	183901614	NCKAP1	North shore	N	SNP/Indel	0.03301	0.00564	7.1e-09	-0.0047	0.00329	0.154	2.37e-08	4.09e-08	Y
cg07964244	2	183936285		Open sea	N	SNP/Indel	0.01379	0.00256	9.64e-08	0.00081	0.00161	0.616	1.05e-06	7.66e-09	N
cg22705316	2	187386037		Open sea	Y	Repeat region; SNP/Indel	0.02618	0.00249	2.76e-24	-0.00066	0.00152	0.664	1.02e-22	1.81e-23	N
cg09013953	2	187868045		Open sea	N		-0.05027	0.00832	2.28e-09	0.00224	0.00486	0.645	3.14e-08	9.51e-09	N
cg06759085	2	191555076	NAB1	Open sea	N		0.02599	0.00234	6.97e-27	-0.00448	0.00146	0.00219	1.03e-27	2.65e-27	Y
cg14756640	2	192626826		Open sea	Y	Repeat region; SNP/Indel	0.01868	0.00187	2.34e-22	-0.00058	0.0011	0.6	7.22e-21	7.17e-21	N
cg04004830	2	192711243	SDPR	Open sea	Y	SNP; SNP/Indel	0.01025	0.00177	9.34e-09	0.0036	0.00127	0.00483	1.12e-09	5.65e-09	N
cg27452117	2	197036434	STK17B	South shore	Y	SNP/Indel	-0.0081	0.00116	7.07e-12	-0.00102	0.00072	0.158	3.18e-11	2.29e-11	Y
cg26132737	2	198029141	ANKRD44	Island	N	SNP/Indel	-0.033	0.00503	9.24e-11	-0.00416	0.00303	0.17	4.05e-10	5.89e-10	N
cg09496748	2	198029215	ANKRD44	Island	N		-0.03054	0.0053	1.2e-08	0.00169	0.00317	0.594	1.4e-07	4.71e-08	N
cg07588439	2	198571554	MARS2	South shore	Y	Uknown factors	0.0198	0.00344	1.16e-08	-0.00607	0.00221	0.00608	1.72e-09	1.93e-08	Y
cg18669135	2	200524505		South shore	N		0.02479	0.00218	6.01e-28	-0.00513	0.00147	0.000509	2.18e-29	9.43e-30	N
cg26686117	2	200524538		South shore	Y	SNP/Indel; Uknown factors	0.03473	0.00565	1.27e-09	0.00149	0.00353	0.672	1.87e-08	1.1e-10	N
cg22312050	2	200525062		South shore	N	SNP/Indel	0.04327	0.00354	1.22e-31	-0.00605	0.00235	0.0101	9.46e-32	4.89e-34	N
cg26067569	2	200525129		South shore	N		0.03798	0.00361	2.36e-24	-0.00032	0.00239	0.893	1.17e-22	1.89e-29	N
cg11052143	2	202484020	ALS2CR11	South shore	N	Indel; SNP/Indel	-0.03385	0.00457	3.11e-13	0.00275	0.00298	0.357	3.43e-12	1.99e-12	Y
cg22981993	2	202484029	ALS2CR11	South shore	N	SNP/Indel	-0.02012	0.00311	1.61e-10	-0.00298	0.00196	0.129	5.31e-10	1.03e-09	Y
cg15780361	2	202484098	ALS2CR11	South shore	Y	Uknown factors	-0.0244	0.00408	3.37e-09	0.00173	0.00252	0.493	3.53e-08	1.49e-08	Y
cg13372293	2	203878778	NBEAL1	North shore	N		-0.0238	0.00318	1.84e-13	-0.00599	0.00192	0.00186	1.25e-14	1.18e-12	Y
cg10340038	2	204193727	ABI2	Island	N	SNP/Indel	-0.01821	0.00255	2.1e-12	-0.00382	0.00155	0.0141	9.5e-13	1.63e-11	N
cg09345839	2	204650360		Open sea	Y	Multiple mapping; Repeat region; SNP/Indel	-0.01198	0.00177	2.59e-11	-0.00099	0.00106	0.352	2.4e-10	1.45e-11	N
cg11841231	2	205543309	PARD3B	Open sea	Y	Repeat region	0.1479	0.00545	1.44e-116	-0.00966	0.00355	0.00669	2.63e-116	5.65e-89	Y
cg09538725	2	206804363		Open sea	Y	Repeat region; SNP/Indel	0.00961	0.00133	1.02e-12	-0.0015	0.00079	0.0602	1.92e-12	7.42e-12	N
cg09113420	2	207027298	EEF1B2	South shelf	Y	Multiple mapping; SNP; SNP/Indel	-0.01358	0.00227	3.46e-09	0.00055	0.00144	0.702	5.05e-08	1.23e-08	N
cg01996799	2	207137767		North shore	Y	Repeat region; SNP; SNP/Indel	-0.02783	0.00439	3.85e-10	0.00588	0.00278	0.035	3.51e-10	1.64e-09	Y
cg11065518	2	207630263	MDH1B	South shore	N		-0.00651	0.00059	1.93e-26	-0.0005	0.00044	0.257	3.05e-25	1.16e-37	Y
cg16218221	2	208576609	CCNYL1	Island	N		-0.12154	0.00155	0	-0.01008	0.00093	1.24e-25	0	2.14e-166	N
cg25881038	2	209271164	PTH2R	North shore	N	SNP/Indel	-0.03205	0.00405	7.85e-15	0.00194	0.00245	0.429	1.16e-13	7.91e-14	Y
cg21302622	2	209271234	PTH2R	North shore	N		-0.02429	0.0031	1.44e-14	0.0007	0.00191	0.713	3.42e-13	1.24e-13	Y
cg08475042	2	210682860	UNC80	Open sea	N		-0.02307	0.00371	7.96e-10	0.0084	0.00227	0.000228	5.5e-12	4.56e-09	N
cg22904096	2	211180386	MYL1	Open sea	N		0.03539	0.00428	5.63e-16	-0.00152	0.00257	0.554	1.14e-14	5.63e-15	Y
cg03984340	2	213585781		Open sea	Y	Multiple mapping; Repeat region	0.07527	0.00297	1.85e-105	-0.0027	0.0019	0.155	7.01e-104	4.59e-83	N
cg08122831	2	213697579		Island	N	SNP/Indel	-0.06193	0.00698	4.2e-18	-0.00903	0.00411	0.0282	5.27e-18	1.26e-17	Y
cg27329091	2	213698049		Island	N		-0.05066	0.0054	6.41e-20	0.01529	0.00349	1.3e-05	4.69e-23	7.96e-23	Y
cg20369299	2	213698158		South shore	N		-0.04085	0.006	1.91e-11	0.00716	0.00376	0.0569	3.11e-11	4.12e-11	Y
cg23059946	2	217500594	IGFBP2	South shore	N	SNP/Indel	-0.03854	0.00578	4.79e-11	-0.00561	0.00353	0.112	1.44e-10	8.01e-11	Y
cg11669516	2	217501092	IGFBP2	South shelf	Y	SNP/Indel	-0.04628	0.00728	3.32e-10	3e-05	0.00444	0.995	7.54e-09	2.14e-09	Y
cg20366479	2	217501125	IGFBP2	South shelf	N		-0.0472	0.0077	1.35e-09	0.00028	0.00476	0.953	2.77e-08	2.78e-09	Y
cg22979368	2	217501581	IGFBP2	South shelf	N		-0.02483	0.00317	1.43e-14	2e-05	0.00189	0.99	4.64e-13	1.4e-13	Y
cg11132534	2	218114431		Open sea	N		-0.03398	0.00419	1.75e-15	-0.00045	0.00252	0.857	5.28e-14	1.15e-15	Y
cg14645545	2	219252551	SLC11A1	Island	N	SNP/Indel	-0.0154	0.00287	1.04e-07	-0.0024	0.0019	0.206	4e-07	2.95e-08	N
cg03710889	2	219252818	SLC11A1	South shore	N		-0.03433	0.00469	6.02e-13	0.00257	0.00289	0.375	6.8e-12	3.71e-12	Y
cg04081392	2	219524173	ZNF142	Island	N	SNP/Indel	-0.00198	0.00043	5.49e-06	-0.00049	0.0003	0.0996	8.43e-06	4.61e-08	N
cg03630015	2	219747459	WNT10A	North shore	N		-0.03862	0.00388	4.34e-22	-0.00389	0.00232	0.0936	2.13e-21	1.39e-20	Y
cg12001120	2	219751342	WNT10A	South shelf	N		-0.06947	0.00395	4.54e-59	0.00494	0.00227	0.0295	1.86e-58	4.57e-52	Y
cg06736663	2	219754761	WNT10A	North shelf	Y	SNP/Indel	-0.04432	0.00467	2.34e-20	0.00169	0.00274	0.537	5.89e-19	3.74e-19	Y
cg14663607	2	219754816	WNT10A	North shelf	N	SNP/Indel	-0.05556	0.00602	2.23e-19	0.00324	0.00346	0.349	3.5e-18	4.37e-18	Y
cg26449951	2	219754840	WNT10A	North shelf	Y	SNP; SNP/Indel	-0.01775	0.00312	1.7e-08	0.00148	0.00202	0.463	1.55e-07	3.59e-09	Y
cg04067066	2	219756890	WNT10A	North shore	N		-0.03209	0.00421	6.61e-14	-0.00286	0.0026	0.272	5.86e-13	6.08e-13	Y
cg25520960	2	219863984		North shelf	N	SNP/Indel	-0.02744	0.00334	8.2e-16	-0.00183	0.00206	0.375	1.13e-14	4.82e-15	Y
cg14142256	2	220065298		Open sea	Y	Repeat region; SNP; SNP/Indel	0.00849	0.00133	3.21e-10	-0.00042	0.00083	0.608	4.56e-09	1.82e-10	N
cg23490796	2	220282914	DES	North shore	N	SNP/Indel	-0.0195	0.00256	6.99e-14	-0.00051	0.00152	0.735	1.62e-12	5.99e-13	Y
cg13227481	2	220282946	DES	North shore	Y	SNP/Indel	-0.02543	0.00361	3.67e-12	0.00176	0.0021	0.402	4.17e-11	1.87e-11	Y
cg15015639	2	220282977	DES	North shore	Y	Indel; SNP/Indel	-0.02137	0.00329	1.43e-10	-0.00419	0.00207	0.0429	1.64e-10	1.9e-10	Y
cg14074251	2	220299116	SPEG	North shore	Y	Repeat region	-0.03013	0.00244	3e-32	-0.00208	0.00142	0.145	3.29e-31	5.06e-30	Y
cg17285709	2	220300242	SPEG	Island	N		-0.02447	0.00285	4.14e-17	-0.00224	0.00177	0.206	3.44e-16	4.52e-17	Y
cg11025743	2	220304438	SPEG	North shelf	Y	SNP; SNP/Indel	-0.02325	0.00372	6.77e-10	-0.00528	0.00229	0.0216	3.79e-10	4.08e-09	Y
cg26530345	2	220312410	SPEG	North shore	Y	Uknown factors	-0.04992	0.00467	4.67e-25	0.00244	0.00273	0.372	1.01e-23	2.78e-23	Y
cg16440561	2	220312854	SPEG	Island	Y	SNP/Indel; Uknown factors	-0.01242	0.00219	1.84e-08	-0.00847	0.00186	5.83e-06	3.32e-12	1.06e-11	Y
cg02323356	2	220313153	SPEG	Island	N		-0.01089	0.00224	1.42e-06	-0.00501	0.00153	0.00112	3.37e-08	8.63e-07	Y
cg20398132	2	220324649	SPEG	Open sea	Y	SNP; SNP/Indel	-0.0187	0.00315	4.33e-09	0.00073	0.00181	0.686	6.13e-08	2.38e-08	Y
cg06351981	2	220350567	SPEG	South shore	Y	SNP; SNP/Indel	-0.04213	0.00571	3.71e-13	0.00215	0.00346	0.535	6e-12	3.03e-12	Y
cg02557933	2	220351040	SPEG	South shore	Y	SNP; SNP/Indel	-0.03126	0.00254	4.69e-32	-0.00127	0.00154	0.408	1.42e-30	1.46e-29	Y
cg00680696	2	220360817		North shore	N		-0.02391	0.00398	2.7e-09	-0.0033	0.00241	0.171	1.04e-08	1.51e-08	Y
cg02549182	2	220361063		North shore	N		-0.01632	0.00302	8.79e-08	0.00024	0.0018	0.893	1.36e-06	1.73e-07	Y
cg02144258	2	220391374	ACCN4	South shelf	N		-0.01317	0.00228	1.07e-08	0.0003	0.00134	0.821	1.72e-07	4.3e-08	Y
cg02197228	2	220402771	ACCN4	North shore	N	SNP/Indel	-0.02682	0.00359	2.09e-13	0.00199	0.00209	0.342	2.24e-12	8.99e-13	Y
cg08274552	2	220491834	SLC4A3	North shore	Y	Repeat region	-0.03294	0.00537	1.33e-09	0.0051	0.00331	0.124	3.87e-09	5.03e-09	N
cg22732731	2	220491907	SLC4A3	North shore	N		-0.01368	0.00159	3.63e-17	-0.00025	0.00092	0.782	1.11e-15	4.67e-16	N
cg07769947	2	220601262		Open sea	N		-0.03048	0.00546	3.25e-08	-0.00036	0.00322	0.912	5.44e-07	1.8e-07	N
cg00772991	2	220716794		Open sea	N	SNP/Indel	0.03909	0.00697	2.8e-08	0.00413	0.00412	0.316	1.72e-07	1.2e-07	Y
cg04790977	2	220717120		Open sea	Y	SNP; SNP/Indel	0.04864	0.00782	7.94e-10	0.00342	0.00441	0.439	7.94e-09	4.29e-09	Y
cg11968166	2	220796845		Open sea	Y	Repeat region	0.01208	0.00184	8.56e-11	-0.0022	0.00107	0.0389	9.14e-11	4.66e-10	N
cg16661269	2	223103743	PAX3	Open sea	N		-0.02108	0.00378	3.34e-08	0.00101	0.00236	0.669	4.15e-07	4.79e-08	Y
cg04134754	2	223134024	PAX3	Open sea	N	SNP/Indel	-0.02742	0.0047	7.93e-09	-0.00171	0.00289	0.554	8.89e-08	4.08e-09	Y
cg11490745	2	223151884	PAX3	North shelf	Y	Uknown factors	-0.02615	0.00405	1.78e-10	0.00052	0.00233	0.825	3.46e-09	7.28e-10	Y
cg10091265	2	223288331	SGPP2	North shore	N	SNP/Indel	-0.04185	0.00434	6.45e-21	-0.00521	0.00267	0.0513	1.67e-20	2.96e-20	N
cg16171484	2	223290515	SGPP2	South shore	N		-0.03527	0.00451	1.67e-14	-0.00104	0.00273	0.703	3.88e-13	4.62e-14	Y
cg17890234	2	231692812		Island	Y	SNP; SNP/Indel	-0.01741	0.00316	4.81e-08	-0.00061	0.00193	0.75	6.54e-07	1.05e-07	Y
cg09972569	2	231712971		Island	N		-0.02601	0.00481	8.61e-08	-0.00413	0.00301	0.171	2.8e-07	2.57e-07	Y
cg19610750	2	231714995		South shelf	Y	Repeat region; SNP/Indel	-0.01761	0.00339	2.58e-07	-0.00555	0.00219	0.0116	6.18e-08	1.06e-06	Y
cg00281837	2	231855218		Island	N	SNP/Indel	-0.0182	0.00342	1.37e-07	-0.00593	0.0021	0.00475	1.44e-08	3.2e-07	Y
cg15956662	2	231855956		Island	Y	SNP; SNP/Indel; Uknown factors	-0.03365	0.00771	1.42e-05	0.00663	0.0052	0.203	3.97e-05	4.59e-08	Y
cg14731570	2	231917214		North shore	N		-0.05512	0.0053	7.08e-24	-0.00223	0.00341	0.513	2e-22	3.11e-22	Y
cg27383418	2	232055581		Open sea	N	SNP/Indel	-0.01873	0.00268	5.6e-12	0.00044	0.00164	0.786	1.2e-10	9.44e-12	Y
cg17160329	2	232265967		South shelf	Y	Repeat region; SNP/Indel	0.03967	0.00636	7.11e-10	-0.00475	0.00408	0.246	4.1e-09	7.54e-11	N
cg06281680	2	232347922		North shore	N		-0.02988	0.00302	6.83e-22	-0.00047	0.00173	0.788	2.69e-20	1.62e-20	Y
cg03727500	2	232348334		Island	N		-0.043	0.00348	2.21e-32	0.00064	0.0021	0.761	1.25e-30	2.74e-30	Y
cg05868531	2	232348602		Island	N		-0.08238	0.0059	5.5e-40	0.00677	0.00345	0.0501	2.6e-39	1.8e-36	Y
cg15371801	2	232348684		Island	Y	SNP/Indel; Uknown factors	-0.06615	0.00494	4.03e-37	0.01328	0.00313	2.41e-05	9.25e-40	1.8e-36	Y
cg11559198	2	232348794		Island	N		-0.07763	0.00495	8.58e-49	0.00313	0.00295	0.289	2.81e-47	1.26e-43	Y
cg00143376	2	232394702	NMUR1	North shore	N	SNP/Indel	-0.01594	0.00239	4.58e-11	0.00082	0.00145	0.573	6.66e-10	1.21e-10	Y
cg16530165	2	232792397	NPPC	South shore	Y	SNP/Indel; Uknown factors	-0.02654	0.00487	6.52e-08	-0.00214	0.00306	0.484	5.76e-07	2.11e-07	Y
cg22071015	2	232794971		South shelf	Y	SNP; SNP/Indel	-0.01905	0.00353	8.47e-08	8e-05	0.00234	0.974	1.43e-06	2.54e-08	Y
cg03188382	2	233245886	ALPP	North shore	Y	Repeat region; SNP/Indel	-0.0232	0.00371	6.76e-10	0.0026	0.00217	0.231	3.68e-09	3.85e-09	N
cg19713851	2	233246594	ALPP	South shore	Y	SNP/Indel	-0.03136	0.00479	1e-10	-0.01003	0.00314	0.00146	4.47e-12	1.64e-12	N
cg27241845	2	233250370		North shore	Y	Uknown factors	-0.06145	0.00663	1.54e-19	0.00729	0.00399	0.0676	4.9e-19	4.85e-19	Y
cg23288337	2	233250701	ECEL1P2	North shore	N	SNP/Indel	-0.02145	0.00317	2.53e-11	-0.00322	0.00204	0.115	8.02e-11	2.21e-11	Y
cg00706683	2	233251030	ECEL1P2	North shore	Y	SNP/Indel; Uknown factors	-0.05815	0.00349	5.42e-54	0.00038	0.00225	0.867	5.81e-52	8.93e-49	N
cg17204652	2	233252706	ECEL1P2	Island	N		-0.01597	0.00301	1.48e-07	-0.00672	0.00201	0.000865	3.05e-09	6.17e-07	N
cg09490371	2	233253024	ECEL1P2	Island	N		-0.02124	0.0037	1.29e-08	-0.01065	0.00227	3.01e-06	1.24e-12	5.66e-08	Y
cg00955035	2	233253378		Island	N		-0.03293	0.00408	2.32e-15	0.00083	0.00233	0.723	5.88e-14	1.82e-14	N
cg10313410	2	233286639		South shore	Y	Indel; Repeat region; SNP/Indel	-0.04965	0.00524	2.76e-20	0.00832	0.00309	0.00733	1.03e-20	6.31e-19	Y
cg04519870	2	233320796	ALPI	North shelf	Y	SNP; SNP/Indel	-0.02722	0.0036	1e-13	0.00194	0.00218	0.373	1.19e-12	1.22e-13	N
cg25431974	2	233352936	ECEL1	Island	N		-0.01027	0.00187	5.6e-08	-0.00081	0.00113	0.475	4.91e-07	2.8e-07	Y
cg02932167	2	233352951	ECEL1	Island	N		-0.02539	0.00301	1.61e-16	0.00213	0.00179	0.234	1.46e-15	6.48e-16	Y
cg15768933	2	233353595	ECEL1	South shore	N	SNP/Indel	-0.02705	0.00315	4.76e-17	0.00295	0.00183	0.107	2.08e-16	3.72e-16	Y
cg00178928	2	233366275		North shore	Y	Uknown factors	-0.03458	0.00346	2.68e-22	-0.00014	0.00212	0.947	1.29e-20	8.87e-21	Y
cg24360241	2	233370823		South shelf	Y	SNP/Indel	-0.03483	0.00262	9.26e-37	0.00035	0.00152	0.82	6.39e-35	1.45e-33	Y
cg25571880	2	233384489		North shelf	N		-0.03989	0.00388	2.17e-23	-0.007	0.00239	0.00351	4.48e-24	7.79e-22	Y
cg04539705	2	233384768		North shore	N	SNP/Indel	-0.05832	0.00559	4.65e-24	-0.00372	0.00329	0.258	6.72e-23	1.85e-22	Y
cg23398241	2	233390712	CHRND	South shore	N		-0.01099	0.0022	7.08e-07	-0.0052	0.00144	0.000334	5.47e-09	1.2e-06	Y
cg05875017	2	233390771	CHRND	South shore	N	SNP/Indel	-0.028	0.00456	1.3e-09	-0.00597	0.00281	0.034	1.1e-09	4.31e-09	Y
cg20371266	2	233390781	CHRND	South shore	Y	SNP/Indel	-0.02546	0.00401	3.69e-10	-0.00586	0.00249	0.0189	1.86e-10	7.53e-10	Y
cg22276371	2	233390859	CHRND	South shore	N		-0.03166	0.00486	1.31e-10	-0.00437	0.00286	0.127	4.31e-10	8.17e-10	Y
cg09988676	2	233390969	CHRND	South shore	Y	SNP; SNP/Indel	-0.02295	0.004	1.32e-08	0.00086	0.00227	0.704	1.81e-07	6.34e-08	N
cg11695684	2	233391265	CHRND	South shelf	Y	SNP; SNP/Indel	-0.03669	0.00515	2.17e-12	0.0055	0.00279	0.049	3.28e-12	1.51e-11	Y
cg02941741	2	233793921	NGEF	Island	Y	SNP; SNP/Indel	-0.0444	0.00383	7.12e-29	-0.00115	0.0023	0.618	2.92e-27	1e-26	Y
cg23229568	2	234663729	UGT1A10	Island	Y	SNP/Indel	-0.01264	0.00278	6.39e-06	0.00752	0.00205	0.000261	3.54e-08	1.79e-07	Y
cg02227331	2	234663937	UGT1A10	Island	N		-0.03978	0.0059	2.89e-11	0.00241	0.00359	0.502	3.76e-10	9.93e-11	Y
cg19484299	2	234775274	MSL3L2	North shore	N		0.12414	0.00529	9.41e-94	-0.003	0.00335	0.371	7.56e-92	1.05e-75	N
cg11641006	2	235213874		Open sea	N	SNP/Indel	0.03056	0.0051	3.12e-09	-0.00475	0.00296	0.109	7.76e-09	1.65e-08	Y
cg09453076	2	235406275	ARL4C	Island	N		-0.00278	0.0007	7.5e-05	-0.00148	0.00058	0.0111	1.25e-05	7.64e-09	N
cg03279522	2	236773146	AGAP1	North shore	Y	SNP/Indel	0.0254	0.0045	2.32e-08	0.00165	0.00262	0.529	2.36e-07	1.27e-07	Y
cg02466801	2	237067469		North shore	N	SNP/Indel	-0.02329	0.00275	1.04e-16	-2e-05	0.00161	0.991	3.9e-15	1.31e-15	N
cg22858394	2	237069779		South shore	Y	SNP; SNP/Indel	-0.01493	0.00264	2.22e-08	-0.00188	0.0016	0.24	1.07e-07	1.1e-07	Y
cg02817514	2	237122857	ASB18	North shore	Y	Repeat region; SNP/Indel	-0.0212	0.0039	7.16e-08	-0.00196	0.00241	0.417	5.48e-07	3.4e-07	Y
cg16580681	2	237592822		Open sea	Y	Repeat region; SNP/Indel; Uknown factors	0.02576	0.00405	3.38e-10	-0.0016	0.00243	0.51	4.04e-09	1.99e-09	N
cg04839991	2	237880790		Open sea	N	Indel; SNP/Indel	-0.02192	0.00402	6.73e-08	-0.00278	0.0026	0.286	3.61e-07	2.67e-07	Y
cg01090821	2	239066990		North shore	N		-0.03054	0.00315	3.94e-21	0.00137	0.00185	0.458	8.8e-20	3.2e-20	Y
cg06497612	2	239140610	LOC643387	Island	Y	Multiple mapping	0.02302	0.00353	1.19e-10	-0.00818	0.00243	0.000785	2.89e-12	8.94e-12	N
cg20055237	2	240362425		Open sea	N	SNP/Indel	-0.03804	0.00579	8.92e-11	0.00179	0.00368	0.626	1.38e-09	1.44e-13	N
cg05865340	2	240362550		Open sea	N	SNP/Indel	-0.03113	0.00442	3.92e-12	-0.00564	0.00276	0.0411	4.91e-12	6.31e-12	N
cg25810938	2	241497060	ANKMY1	Island	N		0.04332	0.00751	1.13e-08	0.02028	0.00455	9.18e-06	3.21e-12	4.2e-08	Y
cg10334916	2	241508098	RNPEPL1	North shore	N		0.02591	0.00098	1.02e-112	0.00458	0.0006	6.91e-14	2.03e-123	8.39e-90	Y
cg22040202	2	241611931		Island	N	SNP/Indel	0.03416	0.00509	3.66e-11	0.0053	0.00303	0.0808	8.14e-11	4.21e-11	Y
cg01231921	2	241611991		Island	N		0.02213	0.00365	2e-09	0.00143	0.00235	0.545	2.35e-08	1.18e-08	Y
cg23290121	2	241612069		Island	Y	SNP; SNP/Indel	0.03768	0.00535	3.84e-12	0.00578	0.00301	0.0551	6.4e-12	2.94e-11	Y
cg00554192	2	241612715		South shore	Y	SNP/Indel	0.02757	0.00483	1.58e-08	0.006	0.0029	0.0386	1.35e-08	6.25e-08	N
cg10883069	2	241771040		North shore	Y	Uknown factors	-0.03814	0.00573	4.97e-11	-0.00291	0.00342	0.394	5.02e-10	3.06e-10	Y
cg22367310	2	241856114		Island	N		-0.00644	0.00148	1.58e-05	-0.00342	0.00094	0.000273	8.73e-08	4.71e-05	N
cg20363891	2	241938818	SNED1	South shore	N		-0.01138	0.00207	5.31e-08	-0.00097	0.00124	0.433	4.27e-07	2.77e-07	N
cg26707709	2	241975756	SNED1	Island	N	SNP/Indel	0.00982	0.00179	5.7e-08	0.0065	0.00139	3.67e-06	6.32e-12	1.19e-07	Y
cg10717312	2	241976244	SNED1	Island	N		0.0379	0.00706	1.02e-07	0.01592	0.00475	0.000848	2.08e-09	1.58e-07	N
cg13220917	2	242480249		North shore	N		-0.03965	0.0061	1.44e-10	-0.00684	0.00357	0.0557	2.13e-10	5.82e-10	Y
cg02747319	2	242480276		North shore	N	SNP/Indel	-0.01946	0.00285	1.8e-11	-0.00085	0.00172	0.619	2.93e-10	9.09e-11	Y
cg03558769	2	242497595	BOK	North shore	Y	Repeat region	-0.02604	0.00371	4.56e-12	0.00757	0.00227	0.000889	1.38e-13	2.85e-11	Y
cg19445205	2	242585285	ATG4B	Open sea	N		-0.02549	0.00341	2e-13	0.00489	0.00248	0.0489	3.25e-13	6.44e-13	N
cg20512947	2	242889340		Open sea	Y	Repeat region; Uknown factors	0.02425	0.00536	6.93e-06	-0.0198	0.0043	4.72e-06	8.22e-10	2.68e-05	Y
cg09523909	2	243029532	LOC728323	North shore	N		-0.01998	0.00378	1.64e-07	0.00678	0.00229	0.00318	1.17e-08	5.29e-07	N
cg02499236	3	1284705	CNTN6	Open sea	Y	Indel; Repeat region; SNP/Indel	0.01607	0.00172	1.04e-19	0.00074	0.00102	0.465	2.21e-18	7.3e-19	N
cg11563860	3	2141937	CNTN4	South shore	Y	Uknown factors	-0.02317	0.00258	1.81e-18	-0.00206	0.0015	0.17	1.34e-17	2.07e-17	Y
cg10503138	3	2142391	CNTN4	South shore	N		-0.02819	0.0037	6.89e-14	0.00976	0.00232	2.93e-05	8.43e-17	5.18e-13	Y
cg18847227	3	4509268	SUMF1	South shore	N	SNP/Indel	-0.02851	0.00522	6.2e-08	-0.00059	0.00308	0.849	9.34e-07	3.31e-07	Y
cg11108137	3	4509290	SUMF1	South shore	Y	SNP/Indel	-0.02734	0.00453	2.49e-09	-0.00138	0.00266	0.604	3.2e-08	1.2e-08	Y
cg05049390	3	6108969		Open sea	Y	Indel; Repeat region; SNP/Indel	-0.03956	0.00342	9.99e-29	0.00038	0.00222	0.865	5.67e-27	6.29e-33	N
cg09671131	3	6382762		Open sea	Y	Multiple mapping; Repeat region; SNP; SNP/Indel	0.01449	0.00152	1.66e-20	-0.00025	0.00085	0.773	5.99e-19	3.38e-19	N
cg15077975	3	6781230		Open sea	Y	Indel; Repeat region; SNP; SNP/Indel	0.02175	0.0036	2.25e-09	-0.00249	0.00202	0.218	1.1e-08	1.28e-08	Y
cg03490157	3	6906061	GRM7	South shore	N		-0.04696	0.005	5.55e-20	0.00345	0.00296	0.243	6.31e-19	6.52e-20	Y
cg06072253	3	7610597	GRM7	Open sea	Y	Repeat region; SNP/Indel	-0.01129	0.00148	6.9e-14	-0.00109	0.00092	0.237	5.36e-13	3.71e-13	N
cg22371859	3	9005479	RAD18	South shore	N	SNP/Indel	-0.02541	0.00391	1.45e-10	0.00392	0.00247	0.112	4.21e-10	1.87e-10	Y
cg09469667	3	9904687		Island	Y	SNP/Indel	-0.02434	0.00373	1.22e-10	-0.00083	0.00224	0.712	2.09e-09	5.27e-11	Y
cg13047869	3	10149882	C3orf24	Island	Y	SNP; SNP/Indel	-0.00767	0.00169	6.97e-06	0.00463	0.00123	0.000173	2.59e-08	3.14e-05	N
cg00166722	3	10149974	C3orf24	Island	N		-0.02007	0.00362	3.87e-08	0.00511	0.0022	0.0202	1.72e-08	4.88e-08	N
cg08888203	3	10149979	C3orf24	Island	N		-0.01968	0.0036	6.3e-08	0.00987	0.00236	3.2e-05	5.64e-11	2.45e-07	N
cg04523929	3	10168401	C3orf10	Open sea	N		0.02336	0.00172	6.66e-38	-0.00199	0.00107	0.0637	3.79e-37	1.74e-39	N
cg15284635	3	10858504	SLC6A11	South shore	Y	Uknown factors	-0.02008	0.00364	4.53e-08	-0.00638	0.00216	0.00322	3.45e-09	4.52e-09	Y
cg10245988	3	12046420	SYN2	Island	Y	SNP/Indel	-0.00535	0.00081	5.32e-11	-0.0012	0.00062	0.0531	7.79e-11	1.53e-20	Y
cg25982743	3	12200236	TIMP4	Island	N	SNP/Indel	-0.02024	0.00317	2.84e-10	-0.00059	0.00191	0.759	5.01e-09	1.84e-09	Y
cg10958002	3	12200324	TIMP4	Island	N		-0.03181	0.00586	7.32e-08	0.00052	0.00362	0.886	1.14e-06	4.81e-09	Y
cg10173186	3	12200427	TIMP4	Island	N		-0.0225	0.00431	2.24e-07	-0.00664	0.00265	0.0125	5.79e-08	1.03e-06	Y
cg23769143	3	12200667	SYN2	South shore	Y	SNP; SNP/Indel	-0.02364	0.00388	1.68e-09	-0.00032	0.00235	0.891	3.19e-08	8.64e-09	Y
cg25929976	3	12328656	PPARG	North shore	N	SNP/Indel	-0.04454	0.00605	4.26e-13	0.00167	0.00364	0.646	8.23e-12	3.52e-12	Y
cg24847846	3	12595473		North shelf	Y	SNP/Indel	-0.02174	0.00379	1.32e-08	-0.01428	0.0031	4.76e-06	1.98e-12	1.8e-10	Y
cg05467012	3	12595696		North shelf	N		-0.0064	0.00154	3.39e-05	-0.00486	0.00126	0.000125	8.6e-08	5.87e-06	Y
cg07775309	3	12595852		North shelf	Y	Uknown factors	-0.03242	0.00571	1.94e-08	-0.01133	0.00337	0.000804	4.04e-10	7.61e-08	Y
cg00099295	3	12597720	MKRN2	North shore	N		-0.04912	0.00442	8.31e-27	-0.00865	0.00268	0.0013	7.29e-28	1.35e-26	Y
cg05511285	3	12917593		Island	Y	SNP; SNP/Indel	-0.01763	0.00323	6.26e-08	-0.00088	0.00195	0.653	7.35e-07	2.75e-07	N
cg27381979	3	13537787	HDAC11	Open sea	Y	Repeat region	-0.015	0.00268	2.92e-08	-0.00014	0.00165	0.932	5.02e-07	1.55e-07	N
cg18786782	3	13936527		Island	N		-0.05324	0.00516	1.36e-23	0.00565	0.00303	0.063	4.82e-23	6.52e-23	Y
cg06391982	3	13936753		Island	N		-0.02544	0.00327	2.15e-14	-0.00207	0.00198	0.297	2.15e-13	2.04e-13	Y
cg24279418	3	13974286		North shore	N	SNP/Indel	-0.00829	0.00125	6.35e-11	-0.00559	0.00094	4.18e-09	1.16e-17	2e-10	Y
cg00384701	3	13974800		Island	N	SNP/Indel	-0.03472	0.00502	9.29e-12	-0.00172	0.00316	0.585	1.47e-10	2.05e-11	Y
cg22254681	3	14444041	SLC6A6	Island	N	SNP/Indel	-0.00876	0.00126	8.59e-12	-9e-05	0.00083	0.913	2.08e-10	3.57e-11	Y
cg24827726	3	14581937	GRIP2	Open sea	Y	SNP/Indel	-0.02754	0.00384	1.75e-12	0.00198	0.00227	0.383	1.95e-11	1.28e-11	N
cg10993465	3	14851743		North shore	Y	SNP/Indel; Uknown factors	-0.01123	0.00197	1.6e-08	0.00087	0.00121	0.471	1.49e-07	7.79e-08	N
cg12425057	3	15107106	MRPS25	South shore	Y	SNP; SNP/Indel; Uknown factors	-0.04631	0.00815	1.85e-08	-0.00173	0.00464	0.71	2.52e-07	6.55e-08	Y
cg11643285	3	16411667	RFTN1	Open sea	Y	Indel; SNP; SNP/Indel	-0.16496	0.00315	1.91e-265	0.01681	0.00213	8.62e-15	1.06e-276	3.82e-150	Y
cg23186955	3	16420793	RFTN1	Open sea	Y	SNP; SNP/Indel; Uknown factors	-0.12538	0.01942	1.83e-10	-0.07922	0.01011	1.42e-14	1.44e-22	5.62e-15	N
cg17238319	3	16428391	RFTN1	Open sea	N	SNP/Indel	-0.1483	0.00341	3.24e-216	-0.00511	0.00209	0.0146	2.36e-215	1.13e-130	Y
cg11610140	3	16647016	DAZL	Island	Y	Indel; SNP; SNP/Indel	-0.01914	0.00243	1.03e-14	0.00367	0.00192	0.0562	2.08e-14	2.5e-18	N
cg03911306	3	16648294	DAZL	South shore	Y	Repeat region	-0.0595	0.00322	4.33e-64	0.0075	0.00212	0.000429	2.87e-65	1.82e-60	N
cg01076454	3	17742212	TBC1D5	Open sea	Y	Repeat region; SNP/Indel	0.00815	0.0012	2.04e-11	-0.00063	0.00069	0.355	1.93e-10	1.44e-10	N
cg02158100	3	17902568		Open sea	Y	Repeat region; SNP/Indel	0.00952	0.00138	8.96e-12	-0.00169	0.00082	0.039	1.04e-11	6.4e-11	N
cg10369313	3	17902783		Open sea	Y	Repeat region; SNP/Indel	0.00801	0.00149	9.43e-08	0.00053	0.00089	0.55	9.21e-07	3.01e-07	N
cg14706226	3	19144569		Open sea	Y	Repeat region; SNP; SNP/Indel	0.01007	0.00141	2.36e-12	-0.00067	0.00082	0.414	2.8e-11	1.68e-11	N
cg16652937	3	23243625	UBE2E2	North shore	N		-0.02752	0.00367	1.64e-13	0.00485	0.00223	0.0298	1.66e-13	1.09e-12	N
cg18257541	3	23244062	UBE2E2	Island	N		-0.01295	0.00218	4.12e-09	0.00044	0.00132	0.739	6.28e-08	5.66e-09	Y
cg10632094	3	23244068	UBE2E2	Island	N		-0.0144	0.00214	3.16e-11	-1e-05	0.00134	0.995	7.92e-10	7.92e-11	Y
cg26160218	3	24538388		South shore	N		-0.03895	0.00578	2.95e-11	0.00059	0.00355	0.868	6.5e-10	1.25e-10	N
cg15011775	3	25482937	RARB	Open sea	N	Indel; SNP/Indel	0.13312	0.00483	2.83e-119	-0.01032	0.00307	0.00082	6.53e-120	4.17e-95	N
cg18804080	3	25705791	TOP2B	Island	N		-0.00273	0.00047	8.7e-09	-0.0004	0.0003	0.182	3.36e-08	4.51e-08	Y
cg18019999	3	29743170	RBMS3	Open sea	Y	Repeat region; SNP/Indel	-0.00664	0.00088	1.57e-13	0.00098	0.00056	0.0835	4.32e-13	5.05e-14	N
cg02693345	3	33488641		Open sea	Y	Repeat region; SNP/Indel	-0.02341	0.00162	1.87e-42	-0.00077	0.00099	0.436	7.97e-41	1.56e-40	N
cg09866743	3	35706038	ARPP-21	Open sea	N	SNP/Indel	0.01992	0.00329	2.13e-09	0.00904	0.00251	0.000332	2.05e-11	2.35e-10	Y
cg24868271	3	38070460	PLCD1	Island	N	Indel; SNP/Indel	-0.02098	0.00231	7.02e-19	0.00013	0.00134	0.922	2.78e-17	1.1e-17	Y
cg14870223	3	39093076	WDR48	North shore	N	SNP/Indel	-0.03663	0.00508	1.3e-12	-0.00117	0.00323	0.717	2.68e-11	6.55e-13	Y
cg12309030	3	40950037		Open sea	N	SNP/Indel	-0.01824	0.00209	1.62e-17	0.00283	0.0012	0.019	1.34e-17	1.41e-16	N
cg13732201	3	42305815	CCK	North shore	N	SNP/Indel	-0.06728	0.00661	4.9e-23	0.00355	0.00387	0.359	9.39e-22	1.65e-21	Y
cg25493589	3	42307193	CCK	Island	N		-0.0203	0.00327	8.76e-10	-0.00293	0.002	0.143	2.99e-09	5.41e-09	Y
cg25516803	3	42307519	CCK	Island	N		-0.03374	0.0047	1.65e-12	-0.00729	0.00287	0.0111	5.99e-13	9.9e-12	Y
cg12727529	3	42307761	CCK	South shore	N		-0.04301	0.00492	1.33e-17	-0.00054	0.00291	0.854	4.56e-16	1.67e-16	Y
cg18789547	3	42307799	CCK	South shore	N	Indel; SNP/Indel	-0.02797	0.00449	7.45e-10	-0.00046	0.00278	0.868	1.43e-08	3.22e-09	Y
cg16842214	3	42727160	KBTBD5	Island	N	SNP/Indel	-0.02786	0.00302	2.08e-19	-0.00168	0.00185	0.364	3.4e-18	3.97e-18	Y
cg10361095	3	42727425	KBTBD5	Island	N		-0.03451	0.00563	1.37e-09	0.00501	0.00331	0.131	4.19e-09	4.49e-09	Y
cg25129124	3	42727489	KBTBD5	Island	Y	SNP/Indel	-0.03147	0.00585	9.84e-08	-0.0033	0.00348	0.344	6.15e-07	9.29e-08	Y
cg13056927	3	42727915	KBTBD5	Island	Y	SNP/Indel	-0.02632	0.00397	6.07e-11	-0.00296	0.00243	0.224	3.54e-10	2.09e-10	Y
cg01825831	3	42814880	CCDC13	Island	N		-0.00418	0.00061	1.5e-11	-0.00072	0.00044	0.107	4.54e-11	1.2e-11	Y
cg01996116	3	42846907	HIGD1A	South shore	N		-0.10039	0.00896	3.07e-27	0.00657	0.00528	0.214	4.17e-26	7.09e-26	Y
cg02718966	3	42846970	HIGD1A	South shore	Y	SNP; SNP/Indel	-0.02627	0.00417	4.91e-10	-0.0077	0.00269	0.00425	5.81e-11	1.78e-09	Y
cg01293485	3	42847044	HIGD1A	South shore	N		-0.05216	0.00449	5.72e-29	0.00031	0.00267	0.907	3.43e-27	2.74e-27	Y
cg13742532	3	42850848	CCBP2	Open sea	Y	Repeat region; SNP; SNP/Indel; Uknown factors	0.03337	0.00284	1.21e-29	-0.00049	0.00174	0.779	6.41e-28	1.93e-27	N
cg01990997	3	42977777		North shore	N	SNP/Indel	-0.03679	0.0046	4.03e-15	-0.0012	0.0027	0.658	9.16e-14	1.99e-14	Y
cg11303738	3	42977889		Island	N		-0.02585	0.00459	2.48e-08	-0.00651	0.00266	0.0147	8.29e-09	8.12e-08	Y
cg22714811	3	42977896		Island	N		-0.02555	0.00454	2.52e-08	-0.00412	0.00256	0.108	5.63e-08	8.69e-08	Y
cg08364654	3	42978180		South shore	N	SNP/Indel	-0.0395	0.00529	2.06e-13	-0.00285	0.00308	0.354	2.28e-12	1.75e-12	Y
cg27364650	3	43899898		Open sea	N		-0.02799	0.00506	4.3e-08	-0.0045	0.00323	0.164	1.4e-07	7.9e-08	Y
cg16330552	3	44010115		Open sea	Y	Repeat region; SNP; SNP/Indel	-0.02466	0.0039	4.12e-10	0.00536	0.00247	0.03	3.23e-10	3.6e-10	Y
cg03168896	3	44036098		North shore	Y	Uknown factors	-0.04026	0.00358	2.26e-27	-0.00077	0.0022	0.726	1.03e-25	2.23e-25	Y
cg15501219	3	44375962		North shelf	Y	Repeat region	-0.0258	0.00312	5.93e-16	0.00056	0.00202	0.783	1.69e-14	6.75e-15	N
cg06636831	3	45077369	CLEC3B	Island	N	SNP/Indel	-0.0226	0.00445	4.64e-07	-0.01526	0.00315	1.46e-06	1.97e-11	2.91e-07	N
cg03534662	3	45636225	LIMD1	South shore	N	SNP/Indel	0.02658	0.00401	5.91e-11	-0.00359	0.00237	0.129	2.03e-10	2.02e-10	Y
cg23493751	3	46204787		Open sea	Y	Indel; Repeat region; SNP; SNP/Indel; Uknown factors	0.0081	0.0015	9.06e-08	-0.00035	0.00089	0.695	1.11e-06	3.38e-07	N
cg25492569	3	46608025	LRRC2	South shore	Y	Uknown factors	-0.02329	0.00285	1.17e-15	-0.00169	0.00178	0.344	1.46e-14	9.33e-15	Y
cg25821245	3	46608056	LRRC2	South shore	Y	Uknown factors	-0.03961	0.00541	6.04e-13	-0.0014	0.00338	0.678	1.21e-11	3.53e-12	Y
cg11136751	3	46608069	LRRC2	South shore	N		-0.03865	0.00571	2.51e-11	-0.00297	0.00362	0.413	2.73e-10	9.68e-11	Y
cg10365562	3	46615549	LRRC2	North shelf	N		-0.05098	0.00608	2.08e-16	-0.00195	0.00352	0.579	4.54e-15	1.25e-15	N
cg05226558	3	46617183	LRRC2	North shore	N	SNP/Indel	-0.04421	0.00427	9.81e-24	-0.00057	0.00244	0.814	4.33e-22	4.27e-22	Y
cg07225641	3	46618325	LRRC2	Island	N	SNP/Indel	-0.03827	0.00487	1.16e-14	-0.00269	0.00292	0.356	1.41e-13	1.13e-13	Y
cg04145539	3	46618527	LRRC2	Island	Y	SNP; SNP/Indel	-0.03046	0.00584	2.27e-07	-1e-05	0.00439	0.999	3.7e-06	1.51e-18	N
cg23009419	3	46618597	LRRC2	Island	N		-0.03906	0.00317	3.46e-32	-0.00402	0.00182	0.0273	7.27e-32	1.35e-29	Y
cg20941258	3	46618668	LRRC2	Island	N	SNP/Indel	-0.05054	0.00596	1.08e-16	-0.0063	0.00377	0.0949	4.1e-16	4.78e-18	Y
cg27371741	3	46619158	LRRC2	South shore	N	SNP/Indel	-0.04704	0.00568	4.66e-16	0.00666	0.00327	0.0418	7.69e-16	3.04e-15	N
cg10242476	3	46619364	LRRC2	South shore	N		0.06311	0.00464	3.17e-38	-0.00028	0.00285	0.923	2.56e-36	9.32e-40	N
cg03679504	3	46621556	LRRC2	South shelf	Y	Multiple mapping; SNP; SNP/Indel	-0.03343	0.00622	1.01e-07	0.01112	0.0039	0.00447	1.02e-08	5.38e-07	N
cg06174858	3	46622742	TDGF1	Open sea	Y	SNP; SNP/Indel	0.0529	0.0022	4.29e-97	-0.0093	0.00143	1.17e-10	1.23e-104	1.2e-85	N
cg08454125	3	46747930	TMIE	Open sea	Y	SNP/Indel; Uknown factors	-0.01948	0.00357	6.3e-08	-0.00142	0.0023	0.537	6.16e-07	2.51e-07	N
cg22309949	3	46792192		Island	N		-0.04931	0.00756	1.22e-10	0.0141	0.00506	0.00542	1.92e-11	1.85e-12	Y
cg09571950	3	46792364		Island	N		-0.04312	0.00708	1.68e-09	0.01283	0.00452	0.00467	2.08e-10	2.68e-09	Y
cg23231268	3	46792462		Island	Y	SNP/Indel	-0.02275	0.00531	2.08e-05	0.02213	0.0046	1.78e-06	9.27e-10	7.81e-06	Y
cg07033202	3	46853631		North shore	N		-0.0281	0.00256	3.47e-26	-0.00369	0.00157	0.019	4.19e-26	2.3e-24	Y
cg00292001	3	46853850		Island	N		-0.01991	0.00242	6.73e-16	0.00055	0.00146	0.709	1.73e-14	2.8e-15	Y
cg24673605	3	46890144		South shelf	Y	SNP; SNP/Indel	-0.02174	0.00303	1.51e-12	-0.00487	0.00195	0.0128	6.29e-13	1.18e-11	Y
cg07817810	3	47205858	SETD2	Island	N		-0.00598	0.00107	2.99e-08	-0.00072	0.00068	0.288	1.69e-07	2.6e-08	Y
cg06342957	3	47350926	KLHL18	Open sea	Y	Repeat region	-0.022	0.00139	3.15e-49	0.00222	0.00086	0.0102	3.79e-49	1.34e-45	N
cg00242358	3	47619041	CSPG5	North shore	N	SNP/Indel	-0.02324	0.00387	2.9e-09	-0.00373	0.00238	0.117	7.72e-09	1.37e-08	Y
cg24330379	3	48647389	UQCRC1	Island	N		-0.01998	0.00371	9.65e-08	-4e-05	0.00218	0.984	1.63e-06	3.06e-07	Y
cg01919208	3	49170496	LAMB2	Open sea	N		-0.02825	0.00382	3.64e-13	-0.00358	0.00231	0.122	1.41e-12	2.08e-12	Y
cg02954987	3	49170599	LAMB2	Open sea	N		-0.03902	0.00588	5.68e-11	-0.00418	0.0036	0.246	3.63e-10	3.32e-10	N
cg05654765	3	49170727	LAMB2	Open sea	N		-0.03293	0.00422	1.83e-14	-0.0023	0.00253	0.365	2.25e-13	7.46e-14	Y
cg14099457	3	49170794	LAMB2	Open sea	N		-0.03754	0.00395	2e-20	-0.00092	0.0024	0.702	6.54e-19	1.76e-20	Y
cg18605031	3	49314155	C3orf62	North shore	N		-0.02472	0.0037	4.21e-11	-0.00092	0.00224	0.682	7.26e-10	2.11e-10	Y
cg21763723	3	49395138	GPX1	Island	N		-0.08458	0.00463	8e-63	0.01152	0.00294	9.48e-05	1.16e-64	7.4e-55	N
cg25187648	3	49395165	GPX1	Island	Y	Uknown factors	-0.0582	0.00362	6.82e-51	0.00577	0.00226	0.011	9.06e-51	2.34e-45	N
cg02758552	3	49395714	GPX1	Island	Y	Multiple mapping; SNP/Indel	-0.07943	0.00306	2.13e-109	-0.00431	0.00189	0.023	1.25e-108	2.25e-86	N
cg00174179	3	49450293	RHOA	South shore	N		0.01325	0.0023	1.11e-08	0.00027	0.00141	0.85	1.84e-07	6.04e-08	N
cg23486179	3	49466665	NICN1	Island	N		-0.01069	0.00112	1.37e-20	-0.00083	0.00087	0.343	2.25e-19	6.18e-29	N
cg23814743	3	49466685	NICN1	Island	Y	Uknown factors	-0.04658	0.00196	2.42e-95	0.00117	0.0013	0.37	1.97e-93	8.07e-80	Y
cg01978534	3	49711033	APEH	Island	N		-0.02306	0.00534	1.78e-05	-0.01973	0.00395	7.17e-07	3.33e-10	7.94e-05	Y
cg16503057	3	49711251	APEH	Island	N	Indel; SNP/Indel	-0.00591	0.00062	1.83e-20	-0.00119	0.00042	0.00472	4.47e-21	6.24e-21	Y
cg06387141	3	49724291	MST1	Island	N	SNP/Indel	-0.00883	0.00135	9.76e-11	-0.00141	0.00083	0.0891	2.3e-10	4.62e-10	N
cg22993195	3	49756301	AMIGO3	Island	Y	SNP/Indel; Uknown factors	-0.06364	0.00848	1.56e-13	-0.0043	0.00491	0.381	1.87e-12	1.3e-12	Y
cg18569182	3	49894380	TRAIP	South shore	N	SNP/Indel	-0.01594	0.00239	4.44e-11	-0.00296	0.00144	0.0393	4.9e-11	2.11e-10	Y
cg16930811	3	49907666	CAMKV	South shore	N	SNP/Indel	-0.01609	0.00293	5.61e-08	-0.00073	0.00182	0.689	6.99e-07	1.64e-07	N
cg03484180	3	49967517	MON1A	South shore	N		-0.02549	0.00425	3.11e-09	-0.0002	0.00255	0.938	6.02e-08	1.75e-08	Y
cg11027707	3	49967669	MON1A	South shore	N		-0.02285	0.00389	6.17e-09	0.00535	0.00256	0.037	5.29e-09	2.8e-08	Y
cg00220225	3	50194470	SEMA3F	South shore	N		-0.03706	0.00306	3.64e-31	-0.00166	0.00178	0.352	9.23e-30	8.32e-29	Y
cg08097657	3	50313996	SEMA3B	Island	N		-0.01503	0.00265	2.01e-08	-0.00034	0.00158	0.828	3.15e-07	1.03e-07	Y
cg18165186	3	50314180	SEMA3B	Island	N		-0.03142	0.00275	3.85e-28	-0.00032	0.0017	0.853	2.11e-26	2.86e-26	Y
cg24019851	3	50314291	SEMA3B	Island	N	SNP/Indel	-0.03401	0.00339	1.86e-22	-0.00143	0.00199	0.474	4.57e-21	6.41e-21	Y
cg13874777	3	50314344	SEMA3B	Island	N	SNP/Indel	-0.01702	0.00286	3.78e-09	0.00269	0.00181	0.136	1.15e-08	7.88e-09	Y
cg12150256	3	50359849	HYAL2	Island	N	SNP/Indel	-0.03307	0.00399	4.69e-16	0.0065	0.00243	0.00752	1.45e-16	1.64e-15	Y
cg13341668	3	50359909	HYAL2	Island	Y	SNP/Indel	-0.05568	0.0064	1.81e-17	0.01025	0.00397	0.00999	7.98e-18	2.56e-16	Y
cg05118960	3	50359978	HYAL2	Island	N		-0.03665	0.00482	7.86e-14	0.0019	0.00293	0.518	1.29e-12	7.17e-13	Y
cg25959131	3	50855436	DOCK3	Open sea	N		-0.02397	0.00437	5.66e-08	-0.00034	0.00261	0.897	9.03e-07	2.43e-07	N
cg16814023	3	53926598	SELK	South shore	N		-0.03453	0.00571	2.16e-09	0.00961	0.0035	0.00614	3.45e-10	1.28e-08	N
cg04075781	3	54154438		North shore	Y	Repeat region; SNP; SNP/Indel; Uknown factors	-0.04036	0.00445	9.23e-19	-0.00429	0.00265	0.106	4.39e-18	2.9e-18	Y
cg05523017	3	54158728	CACNA2D3	South shore	N		-0.02929	0.0034	3.43e-17	0.0016	0.00213	0.452	6.16e-16	2.14e-16	Y
cg21743307	3	54159139	CACNA2D3	South shelf	N		-0.02816	0.00349	2.68e-15	0.00147	0.00205	0.473	4.47e-14	2.45e-15	Y
cg01348442	3	54660332	CACNA2D3	Island	N		-0.03022	0.00333	8.45e-19	-0.00069	0.00201	0.733	2.66e-17	1.5e-17	N
cg06300223	3	54660438	CACNA2D3	Island	N	SNP/Indel	-0.0164	0.00269	1.62e-09	0.00037	0.00161	0.818	2.84e-08	8.65e-09	N
cg11224188	3	54660532	CACNA2D3	Island	Y	Multiple mapping; SNP/Indel	-0.02678	0.00351	6.17e-14	-0.00076	0.00208	0.714	1.4e-12	5.09e-13	N
cg22143766	3	55514421	WNT5A	North shore	Y	Uknown factors	-0.03072	0.00399	4.03e-14	0.00124	0.00251	0.622	8.11e-13	2.36e-13	Y
cg02857273	3	57541377	PDE12	North shore	Y	Repeat region; SNP/Indel	-0.02868	0.0053	8.09e-08	-0.00715	0.00316	0.0237	4.04e-08	3.23e-07	Y
cg20891225	3	57994481	FLNB	Island	N		-0.0461	0.00159	2.74e-128	-0.0157	0.0011	8.55e-42	9.13e-167	1.69e-111	N
cg00206999	3	58222569	ABHD6	North shore	N	SNP/Indel	-0.01489	0.00261	1.63e-08	-0.00086	0.0017	0.615	1.95e-07	8.01e-08	Y
cg21101714	3	58802309	C3orf67	Open sea	Y	Multiple mapping; Repeat region	0.01135	0.00191	4.06e-09	-0.00057	0.00114	0.614	5.18e-08	1.93e-08	N
cg00025155	3	61379582		Open sea	Y	Multiple mapping; Indel; Repeat region; SNP/Indel	0.01317	0.00148	3.66e-18	-0.00182	0.00087	0.0374	6.09e-18	1.66e-17	Y
cg23487312	3	62401106	CADPS	Open sea	N		-0.02411	0.00388	7.85e-10	-0.00391	0.00245	0.111	2.11e-09	4.17e-09	N
cg10797550	3	63082385		Open sea	N		0.03686	0.00179	1.54e-76	-0.00063	0.00106	0.555	1.51e-74	2.73e-64	N
cg09388113	3	68131323	FAM19A1	Open sea	Y	Repeat region; SNP/Indel; Uknown factors	0.01018	0.00185	5.24e-08	0.00049	0.00107	0.649	6.19e-07	6.87e-08	N
cg22631938	3	71802420	EIF4E3	North shore	N		-0.03578	0.00536	4.54e-11	-0.00187	0.00333	0.576	6.63e-10	2.17e-10	Y
cg20863339	3	71804005	GPR27	Island	N	SNP/Indel	-0.02555	0.00351	8.21e-13	0.00137	0.00211	0.517	1.25e-11	1.46e-15	Y
cg13026730	3	71804139	GPR27	Island	N		-0.03035	0.00584	2.59e-07	-0.00354	0.00397	0.373	1.66e-06	4.35e-10	Y
cg04087740	3	71804142	GPR27	Island	N		-0.02056	0.00464	1.06e-05	-0.00345	0.00346	0.319	4.6e-05	2.5e-09	Y
cg03457142	3	71804859	EIF4E3	South shore	N		-0.055	0.00484	5.85e-28	-0.00245	0.00285	0.391	1.48e-26	7e-26	Y
cg06816668	3	74664210		South shore	Y	Repeat region; SNP/Indel	-0.03746	0.00397	4.04e-20	5e-05	0.00231	0.982	1.81e-18	5.39e-19	Y
cg20257330	3	75411038		Open sea	Y	Multiple mapping; Repeat region; SNP/Indel	-0.0156	0.00171	6.06e-19	-0.0001	0.00101	0.921	2.4e-17	1.06e-17	N
cg06180137	3	75704498		North shore	Y	Multiple mapping; SNP; SNP/Indel	-0.06442	0.00675	1.44e-20	-0.00037	0.00402	0.926	6.24e-19	3.46e-19	N
cg15969768	3	75704573		Island	Y	Multiple mapping; Indel; SNP/Indel	-0.03437	0.00363	3.1e-20	-0.00106	0.00225	0.639	9.19e-19	8.27e-20	N
cg10989214	3	75704824		Island	Y	Multiple mapping; SNP; SNP/Indel; Uknown factors	-0.07291	0.00943	3.12e-14	0.0041	0.00541	0.448	4.6e-13	2.94e-13	N
cg03991721	3	75704951		Island	Y	Multiple mapping; SNP; SNP/Indel	-0.0295	0.00321	3.03e-19	0.0037	0.00183	0.0437	6.19e-19	2.62e-18	N
cg27180636	3	75715783	FRG2C	North shelf	Y	Multiple mapping; SNP; SNP/Indel; Uknown factors	-0.05526	0.00613	1.4e-18	-0.00825	0.0036	0.0221	1.42e-18	2.42e-17	N
cg09713616	3	75717453		North shore	Y	Multiple mapping; SNP/Indel	-0.02538	0.00221	1.56e-28	-0.00159	0.00127	0.211	2.19e-27	1.91e-26	N
cg08817168	3	75719149		Island	Y	Multiple mapping; SNP; SNP/Indel; Uknown factors	-0.01608	0.00208	3.47e-14	0.00031	0.00122	0.798	8.92e-13	2.12e-13	N
cg05472420	3	75719158		Island	Y	Multiple mapping; SNP; SNP/Indel	-0.03205	0.00268	1.31e-30	-0.006	0.00157	0.000146	1.51e-32	2.52e-28	N
cg12809341	3	75721888		Island	Y	Multiple mapping; SNP/Indel	-0.04288	0.00424	1.06e-22	0.00024	0.00244	0.922	5.05e-21	3.63e-22	N
cg01906879	3	81811016	GBE1	South shore	N		-0.01059	0.0006	7.25e-60	-0.00168	0.00039	2.03e-05	2.18e-62	5.2e-62	Y
cg23236408	3	87039150	VGLL3	North shore	N		-0.03954	0.00577	1.38e-11	-0.0032	0.00344	0.353	1.32e-10	9.87e-11	Y
cg18998938	3	87846180		South shelf	N		0.0256	0.00421	1.78e-09	0.00244	0.00246	0.321	1.27e-08	1.04e-08	N
cg19597498	3	96495651		Island	Y	SNP/Indel	-0.06397	0.00971	7.86e-11	-0.00035	0.00556	0.949	1.81e-09	2.76e-10	Y
cg03863817	3	96495925		Island	N		-0.0233	0.00345	2.58e-11	0.0109	0.00239	5.67e-06	5.49e-15	1.43e-10	Y
cg18745424	3	100401200	GPR128	Open sea	Y	SNP; SNP/Indel	-0.06079	0.00482	1.52e-33	-0.00344	0.00278	0.217	2.58e-32	4.62e-31	N
cg19462118	3	100401270	GPR128	Open sea	Y	SNP/Indel; Uknown factors	-0.02345	0.00278	1.56e-16	0.00249	0.00166	0.134	8.23e-16	1.08e-15	N
cg00186462	3	100401284	GPR128	Open sea	N		-0.09077	0.00577	5.41e-49	-0.00971	0.00339	0.00424	2.7e-49	7.94e-44	Y
cg02046176	3	106694354		Open sea	Y	Multiple mapping; Repeat region; SNP/Indel	-0.01631	0.00213	5.6e-14	6e-05	0.0012	0.96	1.7e-12	2.75e-13	N
cg01135961	3	107416903	BBX	Open sea	Y	Repeat region; Uknown factors	0.00862	0.0015	1.23e-08	0.00078	0.00088	0.379	9.39e-08	8.26e-09	N
cg25666660	3	109128727	FLJ25363	Open sea	N	SNP/Indel	0.04976	0.0033	1.5e-45	-0.0012	0.00208	0.565	8.86e-44	9.41e-47	N
cg05995572	3	109128775	FLJ25363	Open sea	N	SNP/Indel	0.0128	0.00206	7.53e-10	0.00263	0.00126	0.0373	7.11e-10	1.13e-10	N
cg13278241	3	111280921	CD96	Open sea	Y	Multiple mapping; Repeat region; SNP/Indel	0.01091	0.00135	2.74e-15	0.00046	0.00083	0.578	5.56e-14	5.08e-15	N
cg22488352	3	111697479	ABHD10	North shore	N	SNP/Indel	-0.04224	0.00693	1.65e-09	0.0081	0.00425	0.0571	2.27e-09	1e-08	Y
cg08979515	3	111697575	ABHD10	North shore	Y	SNP/Indel	-0.03874	0.00731	1.51e-07	-0.00854	0.00483	0.0774	2.25e-07	1.2e-09	N
cg01411366	3	112012867	SLC9A10	Open sea	N		-0.04956	0.00744	4.86e-11	-0.00071	0.00429	0.869	1.05e-09	3.09e-10	Y
cg15541583	3	112013063	SLC9A10	Open sea	Y	Uknown factors	-0.04508	0.00591	6.25e-14	0.00423	0.00351	0.228	4.68e-13	4e-14	Y
cg21206816	3	112013079	SLC9A10	Open sea	N		-0.0407	0.00756	9.34e-08	0.00116	0.00424	0.785	1.28e-06	4.78e-07	Y
cg03352173	3	112013130	SLC9A10	Open sea	N	SNP/Indel	-0.05067	0.00668	9.09e-14	0.00431	0.00394	0.274	8.06e-13	6.04e-13	Y
cg12462883	3	112013231	SLC9A10	Open sea	Y	Indel; SNP/Indel; Uknown factors	-0.01182	0.00231	3.72e-07	0.00399	0.00146	0.00657	5.09e-08	1.87e-06	Y
cg11854073	3	112013357	SLC9A10	Open sea	Y	SNP; SNP/Indel	-0.02481	0.00424	6.9e-09	-0.00126	0.00276	0.648	9.04e-08	2.65e-11	Y
cg23236169	3	112022442		Open sea	Y	Repeat region	-0.03784	0.00371	3.89e-23	-0.0014	0.00227	0.537	1.11e-21	3.57e-22	N
cg18753928	3	113234510	CCDC52	South shore	Y	SNP/Indel	-0.07863	0.01043	1.26e-13	-0.02671	0.00572	3.49e-06	1.89e-17	1.26e-13	Y
cg10517650	3	113235015	CCDC52	South shore	N		-0.07659	0.01008	7.96e-14	-0.02313	0.00545	2.4e-05	7.99e-17	6.04e-15	Y
cg07969785	3	113414850	KIAA2018	North shore	N		-0.00903	0.00165	5.75e-08	-0.00219	0.00101	0.0296	3.6e-08	2.05e-07	N
cg24576535	3	113417997		South shelf	N		-0.04273	0.00559	5.93e-14	-0.00852	0.00342	0.0129	2.74e-14	3.45e-13	Y
cg14218447	3	113418004		South shelf	N		-0.04143	0.00428	4.45e-21	-0.00293	0.00262	0.263	5.77e-20	3.98e-21	Y
cg22282632	3	113418063		South shelf	N		-0.03288	0.00402	1.05e-15	0.00221	0.00246	0.37	1.42e-14	9.73e-15	N
cg06310022	3	114095810	ZBTB20	Open sea	N		0.07119	0.00385	4.34e-64	-0.00699	0.00239	0.00348	2.31e-64	3.41e-55	N
cg26139168	3	116079112	LSAMP	Open sea	Y	Repeat region; SNP/Indel	0.00982	0.0014	4.26e-12	-0.00064	0.00084	0.446	5.31e-11	3.15e-11	N
cg24942922	3	120003547		North shore	Y	SNP/Indel	-0.05028	0.00529	2.1e-20	0.00477	0.00332	0.15	1.52e-19	1.01e-19	Y
cg15056966	3	120003702		North shore	Y	SNP/Indel; Uknown factors	-0.04101	0.00709	1.02e-08	-0.00265	0.00421	0.53	1.08e-07	4.99e-08	Y
cg05588508	3	120007636		South shelf	Y	Repeat region	0.04362	0.00603	1.09e-12	-0.00789	0.00393	0.0452	1.56e-12	7.49e-15	Y
cg06689045	3	120025420		Island	N		-0.06252	0.00864	1.03e-12	0.00959	0.00528	0.0697	2.24e-12	4.95e-12	Y
cg00091633	3	120170383	FSTL1	Island	Y	SNP/Indel	-0.03018	0.00436	9.38e-12	0.00822	0.00265	0.00196	6e-13	6.74e-11	N
cg08463485	3	121740927	ILDR1	Open sea	N	SNP/Indel	-0.01517	0.00216	4.27e-12	0.00136	0.00127	0.284	3.45e-11	2.82e-11	Y
cg25601674	3	122380355		Open sea	Y	Multiple mapping; SNP/Indel	0.02053	0.00132	3.32e-48	-0.0039	0.00092	2.32e-05	9.3e-51	2.71e-49	N
cg15089217	3	123632556	CCDC14	Open sea	Y	SNP; SNP/Indel	0.0393	0.00315	7.54e-33	-0.00454	0.00193	0.0191	1.14e-32	3.18e-30	Y
cg07349815	3	123751269		North shore	N	SNP/Indel	-0.04276	0.00473	1.09e-18	-0.0011	0.00287	0.702	3.26e-17	2.63e-20	Y
cg25567674	3	123751655		Island	N		-0.01949	0.00213	3.93e-19	-0.00325	0.00134	0.0154	2.87e-19	6.97e-18	Y
cg04915618	3	124304960	KALRN	South shore	N	Indel; SNP/Indel	-0.02655	0.00464	1.52e-08	-0.00477	0.00284	0.0932	3.04e-08	7.01e-08	Y
cg14391622	3	124931956	SLC12A8	South shore	N		-0.01421	0.00251	2.09e-08	-0.00083	0.00151	0.582	2.33e-07	1.02e-07	N
cg02040972	3	125436009		Open sea	Y	Repeat region; SNP/Indel	-0.07458	0.00276	4.09e-116	0.00473	0.00156	0.00249	2.78e-116	2.33e-88	N
cg08350960	3	125656714	ALG1L	Open sea	Y	Repeat region; SNP/Indel	-0.02217	0.00217	4.48e-23	0.00017	0.00129	0.894	2.1e-21	1.44e-21	N
cg13708016	3	126007563		South shore	N		-0.02263	0.00361	5.74e-10	0.00011	0.00219	0.959	1.23e-08	1.52e-09	Y
cg14738273	3	126074601	KLF15	North shore	Y	SNP; SNP/Indel	-0.01785	0.00286	7.04e-10	0.00322	0.00184	0.0807	1.4e-09	4.18e-09	Y
cg04739570	3	127348611	PODXL2	Island	Y	SNP/Indel; Uknown factors	-0.0212	0.00494	2.03e-05	-0.01063	0.00368	0.00395	1.39e-06	8.49e-08	Y
cg02782895	3	127348828	PODXL2	Island	N		-0.02922	0.0051	1.43e-08	-0.00399	0.00312	0.202	5.94e-08	8.09e-08	Y
cg08488841	3	127634271		Island	N		-0.0112	0.00193	9.05e-09	-0.00259	0.00128	0.0431	8.85e-09	7.19e-09	Y
cg21716282	3	127634587		Island	N	SNP/Indel	-0.03392	0.0061	3.69e-08	-0.0062	0.00367	0.0916	6.93e-08	2.01e-07	Y
cg17324149	3	127725522		Open sea	N	SNP/Indel	-0.02172	0.00337	1.92e-10	-0.00292	0.00202	0.149	7.24e-10	5.12e-10	Y
cg04536829	3	127771995	SEC61A1	South shore	N		0.01881	0.00318	4.81e-09	-0.00241	0.00197	0.22	2.29e-08	2.8e-08	Y
cg06705862	3	128151236		North shore	Y	Repeat region	-0.04802	0.00889	8.51e-08	-0.0157	0.00514	0.00232	4.61e-09	3.52e-07	Y
cg07630564	3	128445061	RAB7A	Island	N		-0.01094	0.00175	7.05e-10	0.00165	0.00109	0.13	2.2e-09	5.81e-11	Y
cg20912272	3	128765374		Island	N		-0.01716	0.00259	6.56e-11	0.00047	0.00159	0.767	1.24e-09	1.26e-10	Y
cg21448444	3	128765558		Island	N		-0.02796	0.00506	4.42e-08	-0.00133	0.00305	0.662	5.37e-07	1.92e-07	Y
cg11199036	3	129325693	PLXND1	South shore	N		-0.00312	0.00057	5.84e-08	-0.00067	0.00037	0.0715	8.47e-08	2.12e-07	Y
cg02724127	3	129325706	PLXND1	South shore	Y	Repeat region	-0.02287	0.00207	1.25e-26	-0.00302	0.00122	0.0135	1.1e-26	9.73e-25	Y
cg18067793	3	129346288		Island	N		-0.02003	0.00241	4.02e-16	-0.00483	0.00154	0.00173	2.97e-17	1.7e-15	Y
cg08151596	3	131246097		South shore	N	SNP/Indel	-0.01832	0.00349	1.98e-07	0.0005	0.00219	0.821	2.7e-06	1.44e-08	Y
cg00871560	3	132756721	TMEM108	North shore	N	SNP/Indel	-0.02945	0.00538	5.88e-08	0.00197	0.00343	0.565	6.05e-07	8.66e-08	Y
cg15081844	3	133117569	BFSP2	Open sea	Y	Repeat region; SNP/Indel	0.02269	0.0024	3.42e-20	-0.00403	0.00151	0.00786	1.36e-20	7.57e-19	Y
cg15486454	3	133191270	BFSP2	Open sea	Y	SNP/Indel; Uknown factors	-0.05751	0.00563	3.89e-23	-0.00439	0.00347	0.207	4.36e-22	1.32e-21	Y
cg04231050	3	133191297	BFSP2	Open sea	Y	SNP/Indel	-0.08381	0.00759	1.61e-26	-0.00754	0.00465	0.105	1.07e-25	7.62e-25	Y
cg10772086	3	133464651	TF	North shore	N	SNP/Indel	-0.02608	0.004	1.18e-10	-0.00351	0.00237	0.139	4.24e-10	4.4e-10	N
cg16954004	3	133613567	RAB6B	Island	N		-0.01329	0.00228	7.82e-09	-0.00096	0.0014	0.491	7.83e-08	4.53e-08	Y
cg19234738	3	134031551		North shore	Y	Uknown factors	-0.02799	0.00354	8.17e-15	0.00037	0.00201	0.853	2.34e-13	3.13e-14	Y
cg01342115	3	134031663		Island	N		-0.03834	0.00569	2.9e-11	-0.00596	0.00319	0.0624	5.08e-11	1.74e-10	Y
cg25646708	3	134031685		Island	N		-0.04323	0.00721	3.08e-09	-0.00095	0.00401	0.812	5.21e-08	1.54e-08	Y
cg03669143	3	134032590		Island	N		-0.01356	0.00241	2.43e-08	0.0015	0.00137	0.275	1.33e-07	1.36e-07	N
cg07437373	3	134125814		Island	N		-0.01594	0.00223	1.93e-12	-0.00855	0.0016	1.26e-07	1.07e-17	3.05e-12	Y
cg05339588	3	134125870		Island	N		-0.01453	0.00154	4.78e-20	0.00042	0.00091	0.644	1.42e-18	2.24e-19	Y
cg11137761	3	135377518		Open sea	Y	Repeat region; SNP/Indel	0.01276	0.0026	1.08e-06	-0.00119	0.0017	0.485	8.1e-06	9.69e-08	N
cg03272958	3	137179504		Open sea	Y	Repeat region; SNP/Indel	0.00993	0.00141	3.77e-12	0.00065	0.00081	0.424	4.5e-11	2.6e-11	N
cg04374393	3	137483503	SOX14	Island	N		0.00834	0.00144	9.25e-09	-0.00018	0.00083	0.831	1.51e-07	5.05e-08	N
cg25845889	3	137493275		South shelf	Y	SNP; SNP/Indel	-0.035	0.00431	1.73e-15	0.00609	0.00247	0.0137	9.34e-16	1.92e-14	N
cg00876667	3	137497598		Open sea	N		-0.02721	0.00351	2.59e-14	0.0057	0.00214	0.00778	7.48e-15	5.77e-14	Y
cg08541880	3	137833983	DZIP1L	Island	N		-0.00663	0.0005	5.51e-37	-0.00201	0.00034	4.31e-09	2.47e-43	1.4e-35	Y
cg09373148	3	138152837	ESYT3	North shore	Y	SNP/Indel	-0.06498	0.0062	3.04e-24	0.00544	0.00379	0.152	2.63e-23	2.52e-23	Y
cg11885357	3	138152902	ESYT3	North shore	Y	SNP/Indel	-0.10077	0.0098	2.02e-23	-0.03249	0.00629	2.95e-07	4.07e-28	5.99e-23	Y
cg11209249	3	138153127	ESYT3	North shore	N		-0.02121	0.00258	7.27e-16	-0.00115	0.0015	0.442	1.18e-14	6.54e-15	Y
cg22160121	3	138153168	ESYT3	North shore	N		-0.04923	0.00536	3.05e-19	-0.0048	0.00322	0.137	1.9e-18	4.61e-18	Y
cg21075829	3	138153170	ESYT3	North shore	N	SNP/Indel	-0.01758	0.00193	6.86e-19	-0.00102	0.00111	0.358	1.08e-17	3.35e-18	Y
cg01905210	3	138154620	ESYT3	Island	N		-0.0312	0.00341	4.25e-19	-0.00485	0.00208	0.02	4.02e-19	2.87e-18	Y
cg09373597	3	138667775	C3orf72	North shore	Y	Uknown factors	-0.01561	0.00279	3.1e-08	-0.00151	0.00178	0.396	2.36e-07	1.71e-07	N
cg03408035	3	138724332	PRR23A	Island	N	SNP/Indel	-0.02814	0.00535	1.8e-07	0.00286	0.00362	0.43	1.35e-06	4.55e-08	N
cg21350073	3	138724834	PRR23A	Island	N		-0.04712	0.00481	1.64e-21	-0.00022	0.00277	0.936	7.49e-20	3.81e-20	N
cg02806645	3	138725153	PRR23A	Island	Y	SNP/Indel	-0.05686	0.00813	5.59e-12	0.0026	0.00477	0.586	8.98e-11	3.92e-11	Y
cg06322988	3	138725189	PRR23A	Island	Y	SNP/Indel	-0.02831	0.00444	2.99e-10	0.01435	0.00334	1.95e-05	1.97e-13	4.61e-11	Y
cg01926813	3	138725204	PRR23A	Island	N	SNP/Indel	-0.06117	0.00892	1.35e-11	-0.00529	0.00523	0.312	1.14e-10	4.55e-11	Y
cg03772909	3	138725311	PRR23A	Island	N		-0.0317	0.00365	1.94e-17	-0.00622	0.00222	0.00515	4.46e-18	2e-16	Y
cg24872425	3	138725335	PRR23A	Island	N		-0.04194	0.00476	7.25e-18	0.00526	0.00286	0.0664	2.08e-17	9.15e-18	Y
cg10272954	3	138725425	PRR23A	Island	N		-0.02353	0.00317	2.62e-13	-0.00458	0.00188	0.0147	1.32e-13	1.64e-12	Y
cg20758219	3	138738597	PRR23B	North shore	N		-0.03365	0.0059	1.66e-08	-0.00383	0.0037	0.3	1e-07	2.65e-09	Y
cg20821082	3	138738869	PRR23B	Island	N	SNP/Indel	-0.0542	0.00625	2.34e-17	0.00445	0.00401	0.267	2.54e-16	9.31e-19	N
cg00662963	3	138739722	PRR23B	Island	N		-0.02697	0.00412	1.04e-10	-0.00504	0.00245	0.0396	1.12e-10	1.62e-10	Y
cg04012282	3	138739807	PRR23B	Island	N		-0.04406	0.00604	7.14e-13	-0.00031	0.00355	0.931	1.93e-11	4.71e-12	N
cg02045971	3	138739874	PRR23B	Island	Y	Indel; SNP/Indel	-0.04713	0.007	3.16e-11	-0.00897	0.00421	0.0336	3.04e-11	1.94e-10	Y
cg26115216	3	138739916	PRR23B	Island	Y	Indel; SNP/Indel	-0.06009	0.00892	3.07e-11	0.00989	0.00566	0.0811	6.9e-11	1.95e-11	Y
cg11840984	3	138762690	PRR23C	Island	N		-0.02797	0.00427	9.97e-11	0.00985	0.00303	0.00121	3.72e-12	2.69e-10	Y
cg01565777	3	138763424	PRR23C	Island	N		-0.02446	0.00364	3.45e-11	-0.00086	0.00224	0.701	6.15e-10	4.47e-11	Y
cg06137072	3	141087187	ZBTB38	Open sea	Y	Uknown factors	-0.02178	0.00336	1.58e-10	0.00226	0.00198	0.256	1.01e-09	2.23e-10	Y
cg13029400	3	141087190	ZBTB38	Open sea	N	Indel; SNP/Indel	-0.04733	0.00767	1.04e-09	0.01436	0.00452	0.00156	4.55e-11	5.75e-09	Y
cg21370924	3	141087313	ZBTB38	Open sea	N		-0.02607	0.0045	9.69e-09	0.00288	0.00259	0.266	5.35e-08	2.49e-08	Y
cg10531521	3	141481710		Open sea	Y	Repeat region	0.00962	0.00129	2.61e-13	0.00051	0.00074	0.49	3.92e-12	1.36e-13	N
cg25354127	3	142681595	PAQR9	Island	N	SNP/Indel	-0.02589	0.00424	1.49e-09	-0.00167	0.00261	0.522	1.72e-08	2.86e-09	Y
cg21597025	3	142837564	CHST2	North shore	Y	SNP/Indel; Uknown factors	-0.03492	0.0059	4.87e-09	0.00278	0.00347	0.424	4.34e-08	2.65e-08	Y
cg18532215	3	145879568	PLOD2	South shore	N	Indel; SNP/Indel	-0.05492	0.00894	1.27e-09	0.01372	0.00547	0.0124	4.09e-10	1.87e-11	Y
cg24790788	3	145879626	PLOD2	South shore	Y	Uknown factors	-0.07858	0.0071	1.2e-26	-0.00194	0.00424	0.647	4.75e-25	7.48e-25	Y
cg10557828	3	145879642	PLOD2	South shore	Y	Uknown factors	-0.05298	0.00647	9.61e-16	-0.00839	0.00423	0.0478	1.78e-15	3.66e-19	Y
cg02802029	3	145879686	PLOD2	South shore	N		-0.07605	0.00728	4.59e-24	0.00284	0.00437	0.515	1.31e-22	2.2e-22	Y
cg06180356	3	145879710	PLOD2	South shore	Y	Uknown factors	-0.0608	0.0062	1.44e-21	-0.01447	0.00399	0.000299	2.46e-23	1.05e-22	Y
cg00896370	3	147116807	ZIC4	South shore	N		-0.02231	0.00341	1.05e-10	-0.00106	0.00213	0.618	1.59e-09	5.72e-11	Y
cg26188543	3	148664839		Open sea	N		-0.03002	0.00538	3.19e-08	0.00499	0.00317	0.116	7.53e-08	1.03e-07	Y
cg08124030	3	149095283	TM4SF1	Open sea	N	SNP/Indel	0.03109	0.00579	1.03e-07	-0.0086	0.00383	0.0248	5.3e-08	4.38e-07	N
cg06800962	3	149096029	TM4SF1	Open sea	N		0.03465	0.00635	6.3e-08	0.00019	0.00372	0.96	1.07e-06	1.79e-07	N
cg15043384	3	149374761	WWTR1	Island	N		-0.03316	0.00539	1.17e-09	0.00231	0.00319	0.469	1.22e-08	6.17e-09	N
cg14557185	3	149374763	WWTR1	Island	N		-0.04775	0.008	3.48e-09	-0.00892	0.00459	0.0526	4.29e-09	1.44e-08	N
cg13229867	3	151058783	MED12L	Open sea	N	SNP/Indel	0.0227	0.00424	1.09e-07	-0.00601	0.00253	0.0176	4.06e-08	5.69e-07	N
cg14191476	3	151058837	P2RY12	Open sea	Y	SNP; SNP/Indel	0.04501	0.0049	3.27e-19	0.00431	0.00291	0.139	2.07e-18	2.66e-18	N
cg01230154	3	154843068	MME	Open sea	Y	Repeat region; SNP/Indel	0.01541	0.00168	4.27e-19	0.00093	0.00097	0.335	6.34e-18	1.65e-18	N
cg02019125	3	156323952		Open sea	N		-0.02315	0.00281	6.46e-16	-0.00184	0.00169	0.278	6.68e-15	2.95e-15	Y
cg26405475	3	156324038		Open sea	N		-0.0195	0.00322	2.18e-09	-0.00177	0.00201	0.378	1.8e-08	4.61e-10	Y
cg22481770	3	156324118		Open sea	N		-0.02155	0.00325	6.34e-11	-0.00345	0.00206	0.0937	1.6e-10	4.16e-10	Y
cg08841342	3	156528470	PA2G4P4	Open sea	Y	SNP; SNP/Indel; Uknown factors	-0.0169	0.00232	7.65e-13	0.00079	0.00143	0.581	1.31e-11	2.41e-12	N
cg11931463	3	156807379		South shore	N	SNP/Indel	-0.02827	0.00474	3.66e-09	-0.00107	0.00287	0.711	5.4e-08	1.81e-08	Y
cg26331343	3	156807520		South shore	Y	Repeat region	-0.0247	0.00385	2.48e-10	0.00647	0.00252	0.0104	7.18e-11	1.59e-09	Y
cg25447806	3	156838096		Island	N		-0.04296	0.00491	1.13e-17	-0.00964	0.00285	0.000738	3.94e-19	2.73e-17	N
cg01936370	3	156838174		Island	Y	Uknown factors	-0.02954	0.00503	6.16e-09	-0.00691	0.00302	0.0224	3.27e-09	1.65e-08	N
cg11883836	3	156838181		Island	Y	Uknown factors	-0.0578	0.00799	1.07e-12	-0.00569	0.00483	0.239	7.64e-12	1.95e-12	N
cg17153045	3	156838228		Island	N		-0.04015	0.00545	4.11e-13	-0.00199	0.00319	0.532	6.6e-12	2.37e-12	N
cg00301159	3	157260788	C3orf55	Island	Y	Uknown factors	-0.01925	0.00329	7.21e-09	-0.00105	0.00185	0.57	8.34e-08	3.23e-08	N
cg25103417	3	157812018		North shore	N		-0.02994	0.00482	8.6e-10	-0.01107	0.0034	0.00117	2.89e-11	4.05e-10	Y
cg12453631	3	157812226		Island	N		-0.0124	0.00206	2.82e-09	-0.00301	0.0013	0.0208	1.44e-09	1.41e-08	Y
cg10526277	3	157813363		South shore	N	Indel; SNP/Indel	-0.00722	0.00098	3.33e-13	-0.00147	0.0007	0.0353	3.89e-13	1.13e-12	N
cg01971181	3	158518888	MFSD1	North shore	N	SNP/Indel	-0.04169	0.0062	3.33e-11	0.0013	0.00372	0.727	6.17e-10	1.66e-10	N
cg13419925	3	158518910	MFSD1	North shore	Y	SNP; SNP/Indel	-0.03604	0.00552	1.11e-10	-0.0039	0.00325	0.231	6.52e-10	5.6e-10	N
cg24324441	3	158519002	MFSD1	North shore	N	SNP/Indel	-0.02597	0.00448	9.41e-09	-0.00753	0.00282	0.00773	1.77e-09	2.41e-08	N
cg11632438	3	158519176	MFSD1	North shore	N		-0.03121	0.00371	1.81e-16	0.00166	0.00218	0.446	3.08e-15	1.09e-15	Y
cg16274115	3	160292014		Open sea	Y	Repeat region; SNP/Indel	0.01194	0.00177	2.59e-11	-0.00017	0.00113	0.878	5.81e-10	1.27e-11	N
cg04132452	3	160475035	PPM1L	South shore	N		-0.01797	0.00312	1.14e-08	-0.00398	0.00195	0.0411	1.05e-08	1.66e-08	Y
cg02470874	3	160475336	PPM1L	South shore	N		-0.01467	0.00221	5.38e-11	-0.00114	0.00133	0.39	5.37e-10	3.18e-10	Y
cg19845921	3	164119959		Open sea	Y	Repeat region; SNP; SNP/Indel	0.03999	0.00657	1.72e-09	0.00365	0.00414	0.379	1.45e-08	2.43e-13	N
cg18123677	3	167454339	SERPINI1	South shore	N		0.0198	0.00355	3.34e-08	-0.0004	0.00208	0.846	5.19e-07	1.04e-07	Y
cg16320398	3	169397580		Open sea	Y	Repeat region	0.00914	0.00168	7.5e-08	-0.00016	0.00098	0.87	1.14e-06	3.86e-07	N
cg24693218	3	170023372	PRKCI	Open sea	Y	SNP; SNP/Indel	0.01933	0.00316	1.45e-09	0.00104	0.00194	0.593	1.87e-08	5.23e-10	N
cg17908719	3	170155556		Open sea	Y	Indel; Repeat region; SNP/Indel	0.03236	0.00262	2.67e-32	0.00218	0.00167	0.192	3.86e-31	7.62e-30	N
cg01423389	3	170746586		South shore	N		-0.03118	0.00526	4.59e-09	0.00205	0.00325	0.529	5.06e-08	2.42e-08	Y
cg18352516	3	177315226		Open sea	N	SNP/Indel	0.02059	0.00361	1.57e-08	0.00064	0.00216	0.765	2.31e-07	7.94e-08	Y
cg17463277	3	179791243		Open sea	Y	Repeat region; SNP/Indel	0.01246	0.00213	7.01e-09	-0.00021	0.00129	0.874	1.22e-07	4.04e-08	Y
cg10459387	3	180319718	TTC14	North shore	Y	SNP/Indel	-0.00713	0.00142	6.38e-07	-0.00333	0.0011	0.00255	3.45e-08	1.91e-07	Y
cg06507285	3	180587900		Open sea	Y	Repeat region; Uknown factors	-0.02647	0.00253	3.45e-24	0.00133	0.00161	0.409	7.9e-23	4.92e-24	Y
cg08121925	3	180588041		Open sea	Y	Repeat region	-0.02309	0.00372	8.32e-10	-0.00186	0.00215	0.386	7.34e-09	1.84e-09	Y
cg03333361	3	180588056		Open sea	Y	Repeat region	-0.00705	0.00151	3.78e-06	-0.00378	0.0011	0.000652	5.14e-08	2.69e-06	N
cg15367212	3	180588198		Open sea	Y	Repeat region; Uknown factors	-0.02742	0.00355	3.01e-14	-0.00037	0.00212	0.862	8.37e-13	1.61e-13	Y
cg27308432	3	180588228		Open sea	Y	Multiple mapping; Repeat region	-0.02104	0.00286	4.68e-13	0.00087	0.00175	0.619	8.65e-12	3.6e-12	N
cg25436634	3	181045270		Open sea	Y	SNP; SNP/Indel	-0.04088	0.00586	6.02e-12	-0.0025	0.0035	0.474	7.88e-11	4.51e-11	N
cg16246169	3	181412965	SOX2OT	North shore	N		-0.05115	0.00466	3.14e-26	0.00504	0.0028	0.0725	1.42e-25	2.05e-24	Y
cg01530605	3	181414848	SOX2OT	South shore	N		-0.02575	0.00439	6.72e-09	-0.00596	0.00275	0.0305	4.78e-09	1.85e-08	Y
cg06283493	3	181417613	SOX2OT	South shelf	Y	SNP; SNP/Indel	-0.03194	0.00397	3.02e-15	-0.01068	0.00254	2.92e-05	3.95e-18	1.35e-14	Y
cg27622017	3	181447418	SOX2OT	South shelf	N	SNP/Indel	-0.01985	0.00354	2.84e-08	-0.00632	0.00225	0.00498	3.35e-09	1.07e-07	Y
cg11729363	3	183271175	KLHL6	Open sea	N	SNP/Indel	0.0328	0.00542	2.24e-09	-0.00406	0.00334	0.223	1.12e-08	5.55e-09	N
cg19141258	3	183993368	ECE2	North shore	Y	SNP; SNP/Indel	-0.01656	0.00274	2.38e-09	-0.00127	0.00166	0.445	2.29e-08	8.27e-09	N
cg04729574	3	183993394	ECE2	North shore	N		-0.01542	0.00215	1.54e-12	-0.00092	0.00127	0.466	2.08e-11	1.17e-11	Y
cg01189038	3	183994516	ECE2	South shore	N		-0.01719	0.00314	6.07e-08	0.0004	0.00204	0.846	9.12e-07	2.72e-07	Y
cg14847243	3	184104362	CHRD	Island	N		-0.03249	0.00421	3.33e-14	-0.0004	0.00253	0.874	9.37e-13	3.15e-13	Y
cg10800953	3	184104380	CHRD	Island	N		-0.02245	0.00312	1.34e-12	-0.00179	0.00184	0.331	1.31e-11	2.75e-12	Y
cg19402939	3	184104481	CHRD	Island	Y	SNP/Indel; Uknown factors	-0.04394	0.00816	9.65e-08	-0.01157	0.0048	0.0161	3.3e-08	5.07e-07	Y
cg00786761	3	184209224		Island	Y	SNP/Indel	-0.03011	0.00482	6.87e-10	0.00431	0.0029	0.137	2.27e-09	3.35e-09	N
cg21944224	3	184301211		Island	N		-0.03186	0.0036	5.6e-18	-0.00203	0.00216	0.347	8.12e-17	8.22e-17	Y
cg17342973	3	184301239		Island	N		-0.00661	0.00097	1.86e-11	-0.00247	0.00074	0.000856	5.21e-13	1.68e-16	Y
cg07581811	3	184491461		Open sea	Y	Uknown factors	-0.00849	0.00187	6.57e-06	0.00565	0.00144	8.93e-05	1.31e-08	2.08e-05	Y
cg14688588	3	184870705	C3orf70	Island	N		0.01126	0.00198	1.93e-08	-0.00031	0.0012	0.794	2.91e-07	9.78e-08	Y
cg07633618	3	185000208		North shore	Y	Repeat region	-0.04625	0.00614	1.35e-13	-0.00509	0.00367	0.166	7.25e-13	2.3e-13	Y
cg00636368	3	185000586		Island	N	SNP/Indel	-0.02084	0.00437	2.21e-06	-0.01114	0.00294	0.000163	8.2e-09	8.47e-06	Y
cg09249404	3	185001026		South shore	N	SNP/Indel	-0.01856	0.00286	1.48e-10	-0.00295	0.00168	0.0789	3.05e-10	9.36e-10	Y
cg01815150	3	185304139	SENP2	Island	Y	SNP/Indel	-0.03382	0.00284	2.43e-30	0.00186	0.00175	0.288	4.93e-29	1.9e-28	Y
cg08608144	3	186502430	SNORD2	South shore	N	SNP/Indel	-0.0113	0.00107	1.62e-24	-0.0016	0.00071	0.0256	2.46e-24	1.56e-26	N
cg05578595	3	186542905		North shelf	N		-0.01531	0.00205	1.9e-13	-0.00384	0.0013	0.00321	2.2e-14	1.6e-12	Y
cg24346204	3	192124844	FGF12	North shore	Y	Uknown factors	-0.02513	0.00294	6.28e-17	0.00374	0.00181	0.0398	1.04e-16	3.25e-16	Y
cg17198994	3	192129276	FGF12	South shore	N		-0.04657	0.00438	7.93e-25	0.00636	0.00266	0.0172	8.24e-25	1.61e-23	Y
cg03765423	3	194014481		Island	Y	SNP; SNP/Indel	-0.06041	0.0058	6.31e-24	-0.00417	0.00346	0.228	8.05e-23	1.74e-22	Y
cg10663765	3	194014592		Island	N	Indel; SNP/Indel	-0.07041	0.00759	1.43e-19	-0.00167	0.00453	0.712	4.56e-18	2.48e-18	Y
cg11324650	3	194014745		Island	N		-0.06328	0.00638	5.49e-22	0.00192	0.00383	0.616	1.71e-20	7.05e-21	Y
cg08991643	3	194014928		Island	N		-0.05996	0.00595	1.38e-22	0.00093	0.00359	0.795	5.64e-21	4.29e-21	Y
cg12155036	3	194015171		South shore	N		-0.04912	0.00523	5.85e-20	-0.00148	0.00315	0.639	1.71e-18	1.24e-18	Y
cg21937377	3	194868750	C3orf21	Open sea	Y	SNP/Indel	0.02069	0.00367	2.28e-08	0.00432	0.00242	0.0741	3.58e-08	1.24e-07	N
cg16306870	3	194868790	C3orf21	Open sea	Y	SNP; SNP/Indel	0.04087	0.00573	2.12e-12	0.01224	0.00363	0.000784	5.83e-14	1.27e-11	N
cg26366417	3	195384730	SDHAP2	Island	N	SNP/Indel	0.00699	0.00194	0.000343	0.00656	0.00148	1.05e-05	7.38e-08	0.000431	N
cg27353899	3	195488922	MUC4	Island	N	SNP/Indel	0.06955	0.00936	2.74e-13	-0.00339	0.00508	0.504	4.23e-12	1.28e-12	Y
cg05834845	3	195489306	MUC4	Island	Y	SNP/Indel	0.09342	0.01631	1.43e-08	0.0184	0.00836	0.0281	9.09e-09	5.22e-09	Y
cg18918831	3	195489782	MUC4	Island	N	SNP/Indel	0.07679	0.01645	3.57e-06	0.0472	0.00843	2.9e-08	3.2e-12	7.56e-09	Y
cg00760562	3	195942993	OSTalpha	Open sea	N	SNP/Indel	-0.02843	0.00347	1.01e-15	-0.00163	0.00205	0.425	1.56e-14	1.01e-14	Y
cg27558485	3	195943149	OSTalpha	Open sea	N		-0.02159	0.00332	1.44e-10	-0.0006	0.00205	0.77	2.65e-09	9.18e-10	Y
cg04478991	3	195943198	OSTalpha	Open sea	Y	SNP; SNP/Indel	-0.04995	0.00452	1.4e-26	-0.00431	0.00281	0.126	1.1e-25	3.54e-25	Y
cg19401111	3	195943345	OSTalpha	Open sea	N		-0.05145	0.00504	3.7e-23	0.00304	0.00305	0.318	6.34e-22	1.35e-21	Y
cg04981056	3	195943444	OSTalpha	Open sea	N	SNP/Indel	-0.03945	0.00517	6.7e-14	-6e-05	0.00326	0.986	2.07e-12	6.12e-14	Y
cg08877188	3	195943579	OSTalpha	Open sea	Y	SNP/Indel	-0.06095	0.00551	1.36e-26	-0.01056	0.00348	0.00248	2.24e-27	7.96e-25	Y
cg17526770	3	195943636	OSTalpha	Open sea	N	SNP/Indel	-0.01895	0.00339	3.13e-08	0.00164	0.00215	0.447	2.67e-07	1.37e-07	N
cg05473677	3	195943713	OSTalpha	Open sea	N	SNP/Indel	-0.02176	0.00337	1.91e-10	-0.00086	0.00203	0.671	3.05e-09	6.88e-10	Y
cg01550828	3	196227453	RNF168	North shelf	Y	Repeat region	0.0327	0.00461	2.78e-12	-0.00934	0.00281	0.000914	8.8e-14	1.89e-11	Y
cg23243608	3	196675529	PIGZ	Open sea	Y	Indel; SNP/Indel; Uknown factors	-0.0237	0.00368	1.99e-10	-0.00133	0.00222	0.549	2.62e-09	3.3e-10	Y
cg21429725	3	196693809	PIGZ	Island	N		-0.02805	0.00346	1.72e-15	0.01469	0.00255	1.17e-08	1.07e-21	3e-16	Y
cg03928961	3	196693980	PIGZ	Island	N		-0.07757	0.00739	2.71e-24	0.00621	0.00438	0.157	2.43e-23	7.14e-24	Y
cg05674437	3	196694153	PIGZ	Island	N		-0.04423	0.00526	1.79e-16	-0.00277	0.00316	0.38	2.6e-15	1.47e-15	Y
cg00936626	3	196694856	PIGZ	North shore	N		-0.06792	0.00603	1.63e-27	-0.0098	0.00357	0.00612	6.78e-28	1.32e-25	Y
cg19280206	3	196694932	PIGZ	North shore	N	Indel; SNP/Indel	-0.06704	0.00654	2.8e-23	-0.00396	0.00377	0.294	4.46e-22	1.11e-21	Y
cg23484358	3	196695320	PIGZ	Island	N		-0.01509	0.00256	5.39e-09	0.00075	0.00153	0.624	6.89e-08	6.54e-09	Y
cg14875327	3	197081654		Open sea	Y	SNP; SNP/Indel	-0.03963	0.00555	1.97e-12	0.01154	0.00365	0.00165	1.12e-13	7.21e-13	Y
cg16868095	3	197090774		Open sea	N		-0.0233	0.00428	6.94e-08	0.00035	0.00267	0.894	1.09e-06	3.42e-07	Y
cg07549924	4	54036	ZNF595	South shore	Y	Repeat region	0.02959	0.00516	1.37e-08	-0.00049	0.00316	0.877	2.31e-07	3.4e-08	N
cg14273116	4	107897	ZNF718	Island	N	SNP/Indel	0.01231	0.00213	1.13e-08	0.00144	0.00135	0.286	6.64e-08	3.74e-08	N
cg06882544	4	298926		Island	N		0.01105	0.00166	4.96e-11	0.00081	0.00095	0.391	4.98e-10	3.41e-10	N
cg05856015	4	467047	ZNF721	North shore	N		0.02307	0.00413	3.06e-08	-0.00267	0.00262	0.308	1.84e-07	1.18e-07	N
cg03792162	4	572484		South shore	Y	SNP/Indel	-0.02921	0.00405	1.21e-12	-0.00944	0.00264	0.000376	1.66e-14	3.3e-13	Y
cg24126849	4	581937		North shore	N		0.06797	0.00674	1.26e-22	-0.00698	0.00404	0.084	5.71e-22	2.16e-23	Y
cg23880736	4	582172		Island	N		0.10046	0.00868	8.14e-29	-0.00461	0.00518	0.373	2.03e-27	6.19e-28	Y
cg26095395	4	582447		Island	N	SNP/Indel	0.10681	0.00525	7.39e-75	0.0012	0.00311	0.7	8.9e-73	9.85e-63	Y
cg00462007	4	582634		Island	N		0.01034	0.0019	6.97e-08	-0.00339	0.00135	0.0124	1.89e-08	2.06e-07	Y
cg27149937	4	640594	PDE6B	Open sea	N	SNP/Indel	0.03054	0.00512	3.55e-09	0.00469	0.00296	0.113	9.06e-09	5.39e-09	N
cg20597264	4	642691	PDE6B	North shelf	Y	SNP; SNP/Indel	-0.01796	0.00323	3.66e-08	-0.00121	0.00201	0.545	3.74e-07	8.32e-08	Y
cg26397250	4	642765	PDE6B	North shelf	N		-0.03333	0.00578	1.14e-08	-0.00132	0.00353	0.709	1.59e-07	2.51e-08	Y
cg06672737	4	778827	CPLX1	Island	N		-0.03666	0.00307	2.19e-30	0.00304	0.00183	0.0974	1.52e-29	3.65e-28	Y
cg06673130	4	778924	CPLX1	Island	N	SNP/Indel	-0.02561	0.00263	2.64e-21	-0.00286	0.00155	0.0662	8.94e-21	4.57e-20	Y
cg07079724	4	780591	CPLX1	Island	N	SNP/Indel	-0.03915	0.00433	1.14e-18	-0.00071	0.00249	0.774	3.76e-17	2e-17	Y
cg17265358	4	781272	CPLX1	South shore	Y	Repeat region; SNP/Indel	-0.03189	0.00456	5.67e-12	-0.00171	0.0027	0.525	8.2e-11	2.86e-11	Y
cg05161119	4	785696	CPLX1	North shore	N		-0.0203	0.0037	5.48e-08	0.001	0.00211	0.635	6.32e-07	1.21e-07	Y
cg00187229	4	788140	CPLX1	North shore	N		-0.02003	0.00266	1.38e-13	0.0017	0.00158	0.285	1.25e-12	8.19e-13	Y
cg27494429	4	997540	IDUA	Island	N		-0.01941	0.00327	4.12e-09	0.00399	0.00194	0.0402	3.89e-09	1.55e-08	Y
cg23039660	4	1005884	FGFRL1	North shore	N		-0.00332	0.00049	3.18e-11	-0.00049	0.00032	0.125	1.08e-10	5.49e-11	N
cg09223687	4	1027885		Island	Y	SNP; SNP/Indel	-0.02492	0.0041	1.81e-09	0.00181	0.00246	0.463	1.83e-08	6.67e-09	Y
cg25726513	4	1340596	KIAA1530	Island	N		-0.01135	0.00096	1.13e-29	-0.00249	0.00064	0.000103	8.93e-32	2.55e-30	Y
cg05618934	4	1407592		Island	Y	SNP/Indel; Uknown factors	0.04122	0.00619	5.07e-11	0.00105	0.00375	0.779	9.84e-10	1.05e-10	Y
cg12069267	4	1407858		Island	N		0.02134	0.00348	1.34e-09	-0.00189	0.00204	0.355	1.06e-08	6.04e-09	Y
cg26675664	4	1408936		Island	Y	SNP/Indel	0.02621	0.00365	1.51e-12	-0.0017	0.00218	0.435	1.91e-11	1.21e-11	Y
cg03555012	4	1512870		North shore	Y	Repeat region; SNP/Indel	0.01024	0.0018	1.69e-08	-0.00454	0.00135	0.000804	3.54e-10	3.07e-09	N
cg18063486	4	1512966		North shore	Y	Repeat region	0.04107	0.00522	1.09e-14	-0.01915	0.00365	1.99e-07	1.05e-19	6.49e-14	Y
cg25034424	4	1513089		North shore	N		0.14161	0.01181	1.17e-30	-0.04701	0.00635	3.3e-13	3.81e-41	1.12e-28	Y
cg22244039	4	1513236		North shore	Y	SNP; SNP/Indel	0.08275	0.00888	1.02e-19	-0.0279	0.0054	3.01e-07	1.83e-24	1.96e-18	Y
cg11174255	4	1513259		North shore	N	SNP/Indel	0.11484	0.00931	3.29e-32	-0.04068	0.00509	4.15e-15	1.46e-44	3.47e-30	Y
cg08835755	4	1514317		Island	N	SNP/Indel	0.05705	0.00743	4.63e-14	-0.02019	0.00437	4.52e-06	9.21e-18	2.09e-15	Y
cg15451853	4	1515692		South shore	Y	Repeat region; SNP/Indel	0.02973	0.00482	1.04e-09	-0.01407	0.00312	7.34e-06	2.56e-13	6.46e-09	Y
cg00028232	4	1540469		North shore	Y	Repeat region	-0.02467	0.00254	3.78e-21	0.00103	0.00153	0.501	9.22e-20	5.93e-20	N
cg25545917	4	1550349		Open sea	Y	Uknown factors	-0.02312	0.00407	1.82e-08	0.00338	0.00251	0.179	6.68e-08	9.27e-08	N
cg13105234	4	1550473		North shelf	N		-0.02856	0.005	1.51e-08	-0.00044	0.00297	0.883	2.55e-07	8.15e-08	Y
cg18071071	4	1558451		South shore	N		0.02803	0.0045	7.71e-10	0.01279	0.00313	4.75e-05	1.17e-12	2.62e-09	Y
cg13781321	4	1559244		South shore	N	Indel; SNP/Indel	-0.01614	0.00285	2.01e-08	-0.00341	0.00168	0.0429	1.89e-08	2.75e-08	N
cg26116639	4	1567878		North shelf	Y	Uknown factors	0.04248	0.00532	4.43e-15	0.00114	0.00324	0.725	1.1e-13	4.67e-14	Y
cg03237316	4	1567939		North shore	N	SNP/Indel	0.03778	0.0044	4.15e-17	-0.00326	0.00256	0.203	3.4e-16	5.41e-16	Y
cg04902458	4	1794366	FGFR3	North shore	Y	SNP; SNP/Indel	-0.02178	0.00378	1.17e-08	0.00198	0.00252	0.433	1.02e-07	3.44e-09	N
cg12001634	4	2059525		North shore	Y	Repeat region; SNP/Indel	-0.0339	0.00466	8.09e-13	0.00665	0.00285	0.0197	5.23e-13	2.14e-12	Y
cg05695762	4	2059595		North shore	Y	Repeat region	-0.03887	0.00491	7.55e-15	-0.00522	0.00303	0.085	2.31e-14	2.87e-14	Y
cg23855319	4	2062392	NAT8L	Island	N	SNP/Indel	-0.05583	0.0054	1.14e-23	-0.00663	0.00297	0.0262	1.72e-23	4.96e-22	Y
cg10432947	4	2062441	NAT8L	Island	N	SNP/Indel	-0.0581	0.0056	8.02e-24	-0.00013	0.00318	0.967	4.2e-22	2.29e-22	Y
cg01854076	4	2063036	NAT8L	Island	Y	SNP; SNP/Indel	-0.04262	0.00599	2.33e-12	-0.00019	0.00355	0.957	6.22e-11	1.82e-11	Y
cg09366730	4	2341370	ZFYVE28	Island	Y	SNP/Indel	-0.03008	0.00557	8.93e-08	0.00527	0.00329	0.11	1.9e-07	3.49e-07	Y
cg25469474	4	2749501	TNIP2	Open sea	Y	SNP/Indel	0.03394	0.00237	8.05e-42	-0.00927	0.00162	1.59e-08	1.45e-47	9.59e-46	N
cg27665769	4	2757761	TNIP2	Island	Y	SNP; SNP/Indel	-0.04949	0.00397	8.72e-33	0.00732	0.00263	0.00545	3.8e-33	3.84e-30	N
cg20809690	4	2757764	TNIP2	Island	Y	SNP/Indel	-0.04742	0.0045	1.98e-24	0.00739	0.00289	0.0107	1.27e-24	1.03e-22	N
cg04589118	4	2848840	ADD1	South shelf	Y	Repeat region; SNP/Indel; Uknown factors	-0.01689	0.00311	7.5e-08	-0.00024	0.00184	0.898	1.18e-06	3.91e-07	N
cg00005297	4	3465367	DOK7	Island	N	SNP/Indel	0.01536	0.00286	1.01e-07	0.0001	0.00173	0.953	1.65e-06	2.7e-08	Y
cg02596940	4	3832362		Open sea	N	SNP/Indel	-0.0269	0.00333	2.41e-15	-0.00034	0.00192	0.861	7.23e-14	1.91e-14	N
cg26502456	4	3958437	LOC348926	South shore	Y	Repeat region; SNP/Indel	-0.00783	0.00133	5.18e-09	0.00011	0.00077	0.886	9.26e-08	5.91e-09	N
cg02154269	4	4228637	OTOP1	Island	N	Indel; SNP/Indel	0.03065	0.00444	9.94e-12	0	0.00265	1	2.62e-10	4.36e-11	N
cg05936219	4	4228644	OTOP1	Island	N	Indel; SNP/Indel	0.03057	0.0049	6.83e-10	0.00061	0.00288	0.832	1.27e-08	4.27e-09	N
cg03719040	4	4250665	TMEM128	South shore	Y	Uknown factors	-0.03063	0.0056	5.87e-08	-0.00207	0.00345	0.549	5.88e-07	3.06e-07	Y
cg13296371	4	4250746	TMEM128	South shore	Y	Repeat region; SNP/Indel	-0.03869	0.0059	9.77e-11	-0.00792	0.00404	0.0504	1.33e-10	7.53e-13	Y
cg17078326	4	4509338	STX18	Open sea	N	SNP/Indel	0.0293	0.00301	2.73e-21	0.00368	0.00189	0.0511	7.17e-21	1.18e-23	Y
cg05235084	4	5276522	STK32B	Open sea	Y	Repeat region; SNP; SNP/Indel	0.00595	0.00118	5.95e-07	0.00185	0.0007	0.00882	1.05e-07	2.34e-09	N
cg01290904	4	5708474	EVC2	North shore	N	SNP/Indel	-0.02306	0.00319	1.03e-12	0.00189	0.00191	0.323	9.9e-12	5.68e-12	Y
cg25987564	4	6010075		Island	N		0.08018	0.00886	9.78e-19	-0.02305	0.00535	1.8e-05	9.4e-22	4.27e-18	Y
cg25970575	4	6010164		South shore	Y	Repeat region; SNP/Indel; Uknown factors	0.0674	0.00858	1.22e-14	-0.00662	0.00505	0.19	8.08e-14	1.48e-14	N
cg03877332	4	6247830		Island	N	SNP/Indel	-0.01903	0.00315	2.19e-09	-0.00391	0.00189	0.0391	2.07e-09	3.74e-09	Y
cg14339068	4	6311034		Open sea	Y	Repeat region; SNP/Indel	0.01431	0.00272	1.86e-07	0.01026	0.00227	6.77e-06	3.57e-11	1.1e-07	Y
cg14517917	4	6642795	MRFAP1	Island	N	SNP/Indel	-0.00394	0.00062	2.59e-10	-0.00085	0.00042	0.044	2.99e-10	1.25e-13	N
cg14107488	4	7033722	TBC1D14	Open sea	N		-0.03536	0.00572	9.89e-10	0.00899	0.00347	0.00974	2.54e-10	1.13e-10	N
cg09907542	4	7033761	TBC1D14	Open sea	N		-0.02459	0.00421	7.67e-09	0.00173	0.00248	0.486	7.61e-08	1.5e-09	Y
cg20729813	4	7502429	SORCS2	Open sea	N		-0.04569	0.00507	1.42e-18	7e-05	0.00291	0.982	5.89e-17	1.99e-17	Y
cg21957905	4	7637501	SORCS2	Open sea	Y	SNP; SNP/Indel	-0.04095	0.00742	4.46e-08	-0.0057	0.0045	0.206	1.8e-07	2.3e-07	N
cg16571794	4	7648627	SORCS2	South shore	Y	SNP; SNP/Indel	-0.03248	0.00386	1.69e-16	-0.00168	0.00232	0.47	3.02e-15	5.97e-16	Y
cg10671830	4	7652103	SORCS2	Open sea	Y	Repeat region	-0.05564	0.00545	4.26e-23	-0.00231	0.0032	0.47	1.07e-21	1.16e-21	Y
cg08813325	4	7699611	SORCS2	Open sea	N		0.01363	0.00238	1.39e-08	0.00068	0.00143	0.635	1.73e-07	7.36e-08	N
cg15407057	4	8581734	GPR78	North shore	N	SNP/Indel	0.01974	0.00319	9.25e-10	0.00308	0.00186	0.099	2.21e-09	5.26e-10	Y
cg15657936	4	8583363	GPR78	Island	N		0.03942	0.00503	1.47e-14	-0.00133	0.003	0.658	3.22e-13	1.1e-13	Y
cg18028536	4	9457681		Open sea	Y	Repeat region; SNP; SNP/Indel	-0.00461	0.00084	4.6e-08	0.00118	0.00053	0.0254	2.52e-08	2.07e-07	N
cg00532667	4	9692836		North shore	N	SNP/Indel	-0.01713	0.00233	5.03e-13	-4e-05	0.00144	0.98	1.45e-11	7.49e-13	N
cg10184864	4	9693329		Island	N	Indel; SNP/Indel	-0.01004	0.00134	1.59e-13	-0.00124	0.00084	0.139	7.18e-13	2.31e-13	Y
cg11197905	4	10459435	ZNF518B	South shore	N		-0.02607	0.00307	8.78e-17	-0.00065	0.00183	0.723	2.43e-15	9.4e-16	Y
cg16430538	4	10459836	ZNF518B	South shore	N	SNP/Indel	-0.04843	0.00617	1.33e-14	0.0062	0.0037	0.0946	4.43e-14	6.6e-14	N
cg08745665	4	10460009	ZNF518B	South shore	Y	SNP/Indel; Uknown factors	-0.04645	0.00628	3.58e-13	0.00106	0.00397	0.79	8.45e-12	1.25e-12	Y
cg16214053	4	10462849		Island	N		-0.01432	0.00253	1.95e-08	0.00104	0.00154	0.5	1.89e-07	1.08e-07	N
cg15886896	4	11386144		Open sea	Y	Repeat region; SNP; SNP/Indel	0.01319	0.00222	3.93e-09	-0.00243	0.00133	0.0691	6.25e-09	2.33e-08	N
cg01756381	4	11430693	HS3ST1	Island	N		-0.00132	0.00021	3.11e-10	-0.00017	0.00013	0.217	1.64e-09	6.87e-13	N
cg22735601	4	13334645	HSP90AB2P	Open sea	Y	Repeat region; SNP/Indel	0.01693	0.00187	1.07e-18	-0.00167	0.00123	0.175	8.29e-18	1.32e-17	Y
cg00588691	4	14864543		Island	Y	SNP; SNP/Indel	-0.01595	0.00267	3.24e-09	-0.00427	0.00158	0.00718	5.92e-10	9.54e-09	Y
cg04748223	4	14864757		Island	Y	SNP/Indel	-0.02412	0.0039	9.93e-10	-0.00139	0.00231	0.546	1.21e-08	5.24e-09	Y
cg15175162	4	15657657	FBXL5	Island	N		-0.07458	0.00548	3.2e-38	-0.00373	0.0032	0.244	6.94e-37	5.03e-35	Y
[truncated: 6,176 more rows]

## Sheet: Table S4
CpG					Naeem exclusions		Location test			Scale test			Joint tests
Probe	Chromosome	Postion	Gene	CpG type	Flag	Caution	Beta	SE	P	Beta	SE	P	P JLSp	P JLSsc	Previously reported
cg25144135	1	1144012		North shore	N		-0.00651	0.00115	2.24e-08	-0.00099	0.0007	0.155	7.12e-08	1.57e-08	Y
cg00153101	1	2431753	PLCH2	North shore	N		-0.00737	0.00105	5.51e-12	0.0003	0.00064	0.643	9.69e-11	1.77e-11	Y
cg21691065	1	2804835		Open sea	N	SNP/Indel	-0.01236	0.00175	4.44e-12	0.00099	0.00105	0.347	4.35e-11	1.68e-11	Y
cg10493186	1	3134756	PRDM16;PRDM16	Open sea	Y	SNP/Indel	-0.01054	0.0016	8e-11	0.00164	0.00097	0.0924	1.97e-10	2.85e-10	Y
cg17163527	1	3447348	MEGF6	North shore	Y	Uknown factors	-0.00781	0.00135	9.88e-09	-0.0001	0.00079	0.903	1.74e-07	2.03e-08	Y
cg17133774	1	6198667	CHD5	North shelf	N		-0.01139	0.00189	2.74e-09	-0.00343	0.00122	0.0051	3.64e-10	5.16e-09	Y
cg23889047	1	7705756	CAMTA1	Open sea	N		-0.00865	0.00139	9.03e-10	-0.0001	0.00083	0.907	1.8e-08	2.98e-09	Y
cg16733203	1	11398011		Open sea	N	SNP/Indel	-0.00663	0.00123	9.68e-08	-0.0002	0.00076	0.793	1.33e-06	6.58e-08	Y
cg12403889	1	11753338	C1orf187	South shore	N	SNP/Indel	-0.00626	0.00107	6.84e-09	-0.00092	0.00069	0.184	2.71e-08	1.85e-08	Y
cg20820107	1	12193099	TNFRSF8;TNFRSF8	Open sea	Y	SNP; SNP/Indel	-0.00484	0.00076	3.65e-10	-0.00131	0.00049	0.00734	7.41e-11	1.17e-09	Y
cg08915038	1	16562923	C1orf89	North shore	N		-0.00579	0.001	1.23e-08	-0.00211	0.00072	0.00338	1.04e-09	1.75e-08	Y
cg15131146	1	26101755	MAN1C1	South shelf	N		-0.00562	0.00085	6.49e-11	-0.00056	0.00051	0.272	4.54e-10	2.05e-10	Y
cg13555278	1	26348484	EXTL1;EXTL1	Open sea	N		0.00511	0.00093	5.51e-08	-0.00057	0.00057	0.32	3.32e-07	1.82e-07	Y
cg17164905	1	27931310	AHDC1	South shore	N		0.00811	0.0014	1.15e-08	-6e-05	0.00085	0.946	2.1e-07	3.69e-08	Y
cg04902474	1	33233473	KIAA1522	North shelf	N		-0.00715	0.00095	1.96e-13	-0.0007	0.00058	0.232	1.44e-12	8e-13	Y
cg04159098	1	33982683	CSMD2	Open sea	N		0.00337	0.00099	0.000723	-0.00348	0.0007	8.02e-07	1.29e-08	0.000264	N
cg13423759	1	37937403		North shelf	Y	SNP/Indel; Uknown factors	-0.0108	0.00206	2.01e-07	-0.00313	0.00128	0.0147	6.07e-08	4.63e-07	Y
cg13100137	1	37937945		North shore	N	SNP/Indel	-0.00698	0.00134	2.28e-07	0.00033	0.00084	0.694	2.63e-06	2.99e-09	Y
cg23839159	1	43281794	CCDC23;ERMAP	North shore	N	SNP/Indel	-0.01098	0.00179	1.52e-09	-0.00126	0.00111	0.256	8.85e-09	5.25e-09	Y
cg00908631	1	51433616	CDKN2C	North shore	N		0.00335	0.00077	1.62e-05	-0.00193	0.00049	8.43e-05	2.93e-08	1.36e-05	Y
cg25592206	1	51439348	CDKN2C;CDKN2C	North shelf	N	SNP/Indel	0.01132	0.00152	2.73e-13	-0.00096	0.00089	0.284	2.41e-12	3.51e-13	Y
cg24741609	1	54122060	GLIS1	Open sea	Y	SNP; SNP/Indel	-0.00643	0.00101	4.31e-10	-0.00071	0.00063	0.263	2.71e-09	1.5e-09	Y
cg24550149	1	55246954	TTC22	Island	N		0.00266	0.00061	1.32e-05	0.00164	0.00044	0.000225	6.13e-08	2.91e-05	N
cg07813031	1	61298421		Open sea	Y	Repeat region; SNP/Indel	-0.0158	0.0021	1.67e-13	0.00071	0.00126	0.574	2.98e-12	5e-13	Y
cg22877452	1	61517876		North shore	N		0.021	0.00313	4.16e-11	-0.00188	0.00176	0.286	3.11e-10	1.91e-11	Y
cg13871826	1	86045347	CYR61;DDAH1	North shore	N	SNP/Indel	0.00725	0.00132	5.42e-08	-5e-05	0.00085	0.957	9.22e-07	1.63e-07	Y
cg16140253	1	110166563	AMPD2;AMPD2;AMPD2	South shelf	N		-0.00511	0.00084	1.74e-09	-0.00138	0.00053	0.00921	4.14e-10	9.47e-10	Y
cg20253872	1	110166571	AMPD2;AMPD2;AMPD2	South shelf	N		-0.00442	0.00073	2.27e-09	-0.0007	0.00045	0.116	6.07e-09	3.13e-09	Y
cg05793930	1	110204227	GSTM4;GSTM4;GSTM4	Open sea	Y	SNP; SNP/Indel	0.00625	0.001	7.85e-10	-0.00015	0.00061	0.806	1.4e-08	2.73e-09	Y
cg19759478	1	112291876	C1orf183	Open sea	Y	SNP; SNP/Indel	0.00516	0.00083	9.55e-10	-0.00014	0.00049	0.776	1.63e-08	3.05e-09	Y
cg00171578	1	147789747		Island	Y	SNP/Indel	0.00572	0.00096	4.19e-09	-0.00042	0.00057	0.459	4.05e-08	5.79e-09	Y
cg00177203	1	149901142	MTMR11;MTMR11;SF3B4	South shore	N	SNP/Indel	0.0046	0.00083	4.11e-08	-0.00135	0.00053	0.0108	9.99e-09	1.17e-07	Y
cg06122613	1	151297900	PI4KB	North shelf	N		0.01066	0.00187	1.9e-08	0.0005	0.00115	0.664	2.42e-07	5.74e-08	Y
cg26189283	1	155109378	RAG1AP1;RAG1AP1;RAG1AP1	South shore	Y	Uknown factors	-0.00944	0.00169	3.63e-08	0.00051	0.00103	0.62	4.19e-07	9.03e-08	Y
cg09888330	1	156786010	SH2D2A;NTRK1;SH2D2A;SH2D2A;SH2D2A;SH2D2A	South shore	N		0.00449	0.00078	1.54e-08	0.00026	0.00047	0.582	1.75e-07	2.85e-08	Y
cg13492133	1	183516266	SMG7;SMG7;SMG7	Open sea	N	SNP/Indel	0.01359	0.00149	7.4e-19	-0.00044	0.00087	0.614	1.96e-17	4.87e-18	Y
cg15012468	1	205539221	MFSD4	South shore	N		0.01091	0.00192	2.07e-08	0.00111	0.00113	0.326	1.34e-07	8.92e-09	Y
cg17330097	1	206316676	CTSE;CTSE	Open sea	Y	Repeat region; SNP/Indel	0.0072	0.00135	1.32e-07	0.0007	0.00084	0.405	9.51e-07	8.34e-08	Y
cg12697139	1	209571889		Open sea	N		-0.01331	0.00227	7.41e-09	-0.00041	0.00136	0.761	1.13e-07	2.33e-08	Y
cg13066703	1	211526705	TRAF5;TRAF5;TRAF5	Open sea	N		-0.00723	0.00107	2.56e-11	-0.00138	0.00075	0.0673	4.84e-11	1.09e-13	Y
cg07810039	1	218524558	TGFB2;TGFB2	Open sea	N	SNP/Indel	-0.01619	0.00198	1.45e-15	0.00138	0.00124	0.265	1.4e-14	8.78e-17	Y
cg25001102	1	221068935		Island	Y	Uknown factors	0.00641	0.00163	9.79e-05	-0.00492	0.00108	6.69e-06	1.45e-08	3.45e-05	Y
cg20334115	1	226107899	PYCR2	North shelf	N	SNP/Indel	-0.02117	0.002	2.41e-24	-0.00065	0.00113	0.565	7.61e-23	4.01e-23	Y
cg06540458	1	226951747		Open sea	N	SNP/Indel	0.01062	0.00187	2.09e-08	0.00075	0.00119	0.53	2.14e-07	3.65e-08	Y
cg08654091	1	227015418		Open sea	N	SNP/Indel	0.0135	0.00208	1.66e-10	-0.00039	0.00127	0.76	3.01e-09	3.94e-10	Y
cg22356061	1	227954102	SNAP47	Open sea	N		-0.00626	0.00114	5.12e-08	0.0005	0.00069	0.468	4.44e-07	4.88e-08	Y
cg11229399	1	228689056		Open sea	Y	Repeat region	-0.00581	0.00104	3.7e-08	-0.00067	0.00064	0.298	2.13e-07	1.1e-07	Y
cg24577594	1	230240631	GALNT2	Open sea	Y	Uknown factors	-0.00123	0.00041	0.00302	-0.00145	0.00028	3.49e-07	2.29e-08	0.00365	Y
cg10714509	1	234680511		Open sea	N		-0.00735	0.00136	8.89e-08	-0.0029	0.0008	0.000315	7.07e-10	5.44e-08	Y
cg08813888	2	662396		South shore	Y	Indel; Repeat region; SNP/Indel	-0.00865	0.00142	1.84e-09	3e-05	0.00087	0.974	3.79e-08	5.88e-09	Y
cg00587472	2	6952860		Open sea	Y	Repeat region; SNP; SNP/Indel	-0.01317	0.00217	2.28e-09	-0.0004	0.00132	0.761	3.67e-08	7.52e-09	Y
cg13139542	2	8242815		Open sea	N		0.00609	0.00087	6.22e-12	-0.00172	0.00054	0.00139	2.88e-13	2.17e-11	Y
cg10456541	2	8721512		North shelf	N		-0.00613	0.00104	6.67e-09	3e-05	0.00063	0.957	1.27e-07	1.53e-08	Y
cg01154283	2	36603543	CRIM1	Open sea	N	SNP/Indel	-0.00999	0.00122	1.05e-15	-0.00164	0.00071	0.0204	8.48e-16	2.15e-15	Y
cg27293155	2	38044012		Open sea	N	SNP/Indel	0.01242	0.00199	8.24e-10	0.00162	0.00128	0.205	3.97e-09	1.21e-09	Y
cg00360761	2	43398079		Island	Y	SNP/Indel	-0.00937	0.00157	4.07e-09	-0.00054	0.00096	0.579	4.91e-08	1.23e-08	Y
cg23009780	2	96774492		Open sea	N		0.00854	0.00129	8.17e-11	0.00051	0.00079	0.523	1.06e-09	2.47e-11	Y
cg07749613	2	97073539		Open sea	N	Indel; SNP/Indel	-0.00316	0.0005	4.29e-10	-0.00122	0.00036	0.000782	9.98e-12	1.68e-12	Y
cg07338715	2	109649281		South shore	N		-0.00932	0.00158	5.55e-09	0.00055	0.00095	0.563	6.43e-08	1.43e-08	Y
cg19744173	2	112913178	FBLN7;FBLN7	North shelf	N		-0.01024	0.00108	4.13e-20	-0.00086	0.00065	0.189	3.7e-19	2.2e-19	Y
cg09152259	2	128156114		North shelf	N		-0.00646	0.00113	1.68e-08	-0.00123	0.00069	0.0757	2.73e-08	1.07e-09	Y
cg02749511	2	174696522		Open sea	N		0.00529	0.00092	1.3e-08	-0.00052	0.00056	0.354	9.29e-08	3.16e-08	Y
cg00889363	2	206255841	PARD3B;PARD3B;PARD3B	Open sea	Y	Uknown factors	0.00954	0.00133	1.78e-12	0.00178	0.00084	0.0338	1.89e-12	5.3e-12	Y
cg12001120	2	219751342	WNT10A	South shelf	N		0.00741	0.00136	7.27e-08	-0.00085	0.00079	0.28	3.81e-07	2.32e-07	Y
cg20924136	2	230808359	FBXO36	Open sea	Y	SNP; SNP/Indel	-0.00671	0.00123	7.59e-08	-0.00246	0.00078	0.00172	3.1e-09	6.42e-08	Y
cg00294109	3	3219781	CRBN	North shore	Y	SNP/Indel; Uknown factors	-0.0037	0.00114	0.00127	-0.00373	0.00077	1.32e-06	3.56e-08	0.00382	Y
cg24279744	3	10408402	ATP2B2;ATP2B2	Open sea	N	SNP/Indel	0.00861	0.00154	3.03e-08	0.00108	0.00101	0.285	1.69e-07	7.59e-08	Y
cg02571874	3	12799985	TMEM40	Open sea	N	SNP/Indel	-0.00805	0.00113	2.73e-12	0.00141	0.00067	0.0362	3.05e-12	8.72e-12	Y
cg23482898	3	12858887	CAND2;CAND2	South shelf	N		-0.00607	0.00094	2.36e-10	-0.00011	0.00057	0.848	4.66e-09	7.22e-10	Y
cg11882607	3	12858926	CAND2;CAND2	South shelf	N	SNP/Indel	-0.00611	0.0011	4.31e-08	0.00091	0.00066	0.17	1.45e-07	1.37e-07	Y
cg02930866	3	15482580	EAF1	Open sea	N		-0.00734	0.00113	1.63e-10	-0.00155	0.00072	0.0324	1.42e-10	9.99e-11	Y
cg24159436	3	16974681	PLCL2;PLCL2;PLCL2	Open sea	Y	SNP/Indel	-0.01232	0.0018	1.86e-11	0.00238	0.00109	0.029	1.58e-11	4.18e-11	Y
cg00799387	3	32827142		South shelf	Y	SNP/Indel	0.01278	0.00234	6.51e-08	-0.00289	0.00141	0.0409	5.53e-08	1.87e-07	Y
cg24296397	3	49692537	BSN	South shelf	N	SNP/Indel	-0.01209	0.00136	7.03e-18	0.00088	0.00082	0.286	8.4e-17	4.3e-17	Y
cg11118235	3	50284010	GNAI2;GNAI2	Open sea	N		-0.00561	0.00087	2.39e-10	-0.00059	0.00057	0.301	1.75e-09	7.4e-11	Y
cg25773386	3	51989369	GPR62;GPR62	North shore	Y	Uknown factors	-0.00466	0.00092	5.33e-07	-0.00134	0.00059	0.0241	2.47e-07	7.07e-08	Y
cg25938530	3	52812367	ITIH1;ITIH1	Open sea	N	SNP/Indel	-0.01701	0.00262	1.73e-10	0.00091	0.0016	0.57	2.37e-09	1.63e-10	Y
cg05283597	3	52812410	ITIH1;ITIH1	Open sea	Y	SNP; SNP/Indel	-0.0123	0.00187	1.07e-10	-0.002	0.00112	0.0751	2.13e-10	2.82e-10	Y
cg01368219	3	54999791	CACNA2D3	Open sea	N	SNP/Indel	0.01206	0.00187	2.15e-10	-0.00131	0.00108	0.224	1.19e-09	1.03e-10	Y
cg26311262	3	56858039	ARHGEF3	Open sea	N	SNP/Indel	-0.0102	0.00212	1.84e-06	-0.00438	0.00128	0.000658	2.6e-08	4.19e-06	Y
cg13586051	3	58200471	DNASE1L3	Open sea	N		-0.01168	0.00207	2.33e-08	0.00117	0.00131	0.372	1.7e-07	7.76e-08	Y
cg19241468	3	122399344	PARP14	North shore	Y	Uknown factors	-0.00313	0.00066	2.36e-06	-0.00025	0.00043	0.56	1.92e-05	9.53e-08	Y
cg07638500	3	123371420	MYLK;MYLK;MYLK;MYLK	Open sea	N		0.01013	0.00136	2.42e-13	0.00024	0.00084	0.779	5.71e-12	4.18e-13	Y
cg07349815	3	123751269		North shore	N	SNP/Indel	0.01043	0.00163	3.3e-10	-0.00095	0.00101	0.349	2.75e-09	8.67e-10	Y
cg25197194	3	128758787	CCDC48	Open sea	N	Indel; SNP/Indel	-0.01117	0.00228	1.23e-06	-0.00121	0.00139	0.386	7.4e-06	9.78e-08	Y
cg15043384	3	149374761	WWTR1;WWTR1;WWTR1	Island	N		0.01101	0.00184	3.73e-09	0.00044	0.0011	0.686	5.32e-08	1.27e-08	Y
cg18623216	3	155421970	PLCH1;PLCH1	Open sea	N		-0.02013	0.0017	2.32e-29	-0.00098	0.001	0.33	5.2e-28	9.57e-28	Y
cg11932158	3	155422129	PLCH1	Open sea	N		-0.01802	0.00148	7.76e-31	0.00054	0.00087	0.533	2.93e-29	4.26e-29	Y
cg21374307	3	159547539	SCHIP1	Open sea	Y	SNP; SNP/Indel	-0.01309	0.0019	1.24e-11	0.00087	0.00117	0.458	1.52e-10	4.59e-11	Y
cg05581878	3	159886981		Open sea	N		-0.00863	0.00122	4.21e-12	0.00168	0.00079	0.0329	4.24e-12	1.27e-11	Y
cg02782510	3	160820084	B3GALNT1;B3GALNT1;B3GALNT1;B3GALNT1;B3GALNT1	North shelf	N		0.00729	0.00148	1.05e-06	-0.00353	0.00091	0.000109	2.73e-09	9.84e-08	Y
cg01289541	3	170282058	SLC7A14	Open sea	N		0.00908	0.00157	1.19e-08	-0.00086	0.00101	0.398	9.55e-08	4.99e-09	Y
cg03930153	3	176868896	TBL1XR1	Open sea	Y	Repeat region; SNP; SNP/Indel	-0.01376	0.00187	5.78e-13	-0.00102	0.00108	0.348	6.09e-12	2.88e-13	Y
cg04411893	3	185300709		North shelf	N	SNP/Indel	-0.00527	0.00068	3.21e-14	-0.00052	0.00041	0.2	2.16e-13	1.16e-13	Y
cg06704969	3	194797099	C3orf21	Open sea	Y	SNP; SNP/Indel	0.0129	0.00185	6.77e-12	-0.00087	0.00112	0.437	8.15e-11	2.24e-11	Y
cg26116639	4	1567878		North shelf	Y	Uknown factors	-0.01041	0.00193	9.47e-08	-0.00072	0.00119	0.546	9.19e-07	2.68e-07	Y
cg21121843	4	3203982	HTT	Open sea	N		-0.01234	0.00211	7.22e-09	0.00185	0.00127	0.147	2.29e-08	2.26e-08	Y
cg10239319	4	6073656	JAKMIP1;JAKMIP1	Open sea	N	SNP/Indel	-0.01038	0.0016	1.9e-10	0.00063	0.00094	0.505	2.31e-09	6.04e-10	Y
cg14107488	4	7033722	TBC1D14;TBC1D14;TBC1D14	Open sea	N		-0.0116	0.00207	3.04e-08	0.0013	0.00126	0.303	1.8e-07	7.08e-08	Y
cg21574271	4	96051461	BMPR1B	Open sea	N		-0.01161	0.00203	1.54e-08	0.00011	0.00124	0.932	2.74e-07	5.14e-08	Y
cg00382138	4	110723299	CFI;CFI	Open sea	N		-0.00933	0.00129	1.39e-12	-0.00056	0.0008	0.485	1.95e-11	1.59e-12	Y
cg23188579	4	141264558	SCOC;SCOC;SCOC;SCOC;SCOC	Open sea	Y	SNP/Indel	-0.00374	0.00088	2.28e-05	-0.00225	0.00056	7.39e-05	3.58e-08	7.04e-05	Y
cg19478223	4	141264602	SCOC;SCOC;SCOC;SCOC;SCOC;SCOC;SCOC	Open sea	Y	SNP; SNP/Indel	-0.00858	0.00164	2.22e-07	-0.00285	0.00111	0.0106	4.89e-08	4.08e-07	Y
cg12970171	5	6766613		Open sea	Y	SNP; SNP/Indel	-0.0064	0.00098	1.3e-10	-7e-05	0.00059	0.9	2.79e-09	4.26e-10	Y
cg26096752	5	66530611		Open sea	N		-0.01424	0.00251	2.21e-08	-0.00265	0.00144	0.0665	3.14e-08	7.35e-08	Y
cg17680767	5	73623208		Open sea	N	SNP/Indel	-0.00853	0.00129	7.07e-11	-0.00095	0.00078	0.223	4.08e-10	6.76e-11	Y
cg00499700	5	76116088	F2RL1	Island	N	SNP/Indel	-0.00631	0.00108	7.16e-09	-0.00164	0.00066	0.0125	2.16e-09	1.12e-09	Y
cg16545105	5	76248749	CRHBP;CRHBP	North shore	N	SNP/Indel	-0.01096	0.0019	1.31e-08	-0.00159	0.00116	0.169	4.64e-08	4.08e-08	Y
cg01071966	5	76248923	CRHBP;CRHBP	North shore	N		-0.00833	0.00156	1.24e-07	-0.00226	0.00096	0.0189	4.9e-08	2.24e-07	Y
cg18897025	5	110413671	TSLP;TSLP	Open sea	Y	Repeat region; SNP/Indel; Uknown factors	-0.00752	0.00149	6.07e-07	-0.0025	0.00091	0.0061	7.55e-08	1.76e-06	Y
cg14527110	5	131561292	P4HA2;P4HA2;P4HA2;P4HA2;P4HA2	North shore	N		-0.00534	0.00094	1.92e-08	0.00083	0.00058	0.152	6.03e-08	4.53e-08	Y
cg08631357	5	149589210	SLC6A7	Open sea	N	SNP/Indel	-0.00642	0.00103	7.13e-10	-7e-05	0.00064	0.909	1.44e-08	6.04e-10	Y
cg10505630	5	151051214	SPARC	Open sea	N	SNP/Indel	-0.0066	0.00116	1.91e-08	0.0002	0.00075	0.79	2.88e-07	6.09e-08	Y
cg08305575	5	158018481		Open sea	N		-0.01043	0.00149	6.58e-12	-3e-05	0.00088	0.977	1.72e-10	2.45e-11	Y
cg04685228	5	172462626		Open sea	Y	SNP; SNP/Indel	-0.02312	0.00215	6.13e-25	-0.00073	0.00133	0.58	2.04e-23	9.6e-25	Y
cg08866634	5	175962338	RNF44	North shore	N		-0.01276	0.00188	2.79e-11	-0.00237	0.00121	0.05	3.95e-11	2.85e-11	Y
cg00989249	5	177548398	N4BP3	Open sea	N		-0.00685	0.00103	7.57e-11	0.00081	0.0006	0.18	3.55e-10	2.68e-10	Y
cg24378227	6	1396771		South shelf	N		0.0062	0.00114	7.26e-08	0.00038	0.00073	0.597	7.77e-07	2.26e-07	Y
cg05612654	6	2375895		Open sea	Y	SNP/Indel	0.00929	0.00175	1.62e-07	-0.00333	0.00119	0.0053	1.88e-08	4.76e-07	Y
cg10943263	6	2857924		Open sea	Y	SNP; SNP/Indel	-0.00934	0.00166	2.71e-08	-0.00112	0.00101	0.266	1.42e-07	7.61e-08	Y
cg17806418	6	29599319	GABBR1;GABBR1	North shore	Y	Multiple mapping; SNP/Indel	0.0119	0.00228	2.29e-07	-0.00348	0.00134	0.0095	4.56e-08	2.34e-09	Y
cg22679406	6	29599331	GABBR1;GABBR1	North shore	Y	Multiple mapping; SNP/Indel	0.01118	0.002	3.54e-08	-0.00147	0.00118	0.212	1.48e-07	3.15e-08	Y
cg19913563	6	30720261		Open sea	Y	Multiple mapping	-0.01197	0.00196	1.66e-09	-0.00103	0.00121	0.396	1.45e-08	9.49e-10	Y
cg20112500	6	31021744	HCG22	Open sea	Y	Multiple mapping	-0.00763	0.0012	4.02e-10	0.00069	0.00074	0.352	3.35e-09	1.38e-09	Y
cg11934771	6	31021796	HCG22	Open sea	Y	Multiple mapping	-0.00842	0.00096	1.9e-17	-0.00016	0.00059	0.789	5.95e-16	3.5e-17	Y
cg12064202	6	31038842		Open sea	Y	Multiple mapping; Repeat region; SNP/Indel	0.00861	0.0013	7.46e-11	-0.00132	0.00079	0.0957	1.9e-10	5.01e-11	Y
cg17159161	6	31323760	HLA-B	North shore	Y	Indel; SNP; SNP/Indel	-0.0166	0.00275	2.57e-09	-0.00398	0.00166	0.0168	1.07e-09	8.57e-09	Y
cg19136673	6	32813337	PSMB8;TAP1	South shore	Y	Multiple mapping	-0.00772	0.00095	2.15e-15	-0.00051	0.00059	0.385	2.96e-14	9.16e-15	Y
cg25114611	6	35696870	FKBP5;LOC285847	South shore	N		-0.00606	0.00112	9.5e-08	-0.00169	0.0007	0.0155	3.14e-08	7.95e-10	Y
cg19115490	6	37483925		Open sea	Y	Uknown factors	-0.00617	0.00083	3.34e-13	-0.00106	0.0005	0.0331	3.67e-13	4.7e-13	Y
cg25953930	6	41462541		Open sea	Y	Uknown factors	0.00978	0.00178	5.2e-08	0.0004	0.00107	0.705	6.65e-07	5.7e-08	Y
cg11854981	6	42219847	TRERF1	Open sea	N		-0.01485	0.00178	4.24e-16	0.00139	0.00108	0.2	3.22e-15	2.03e-15	Y
cg16597079	6	42385637	TRERF1	Open sea	N		-0.006	0.00106	2.6e-08	-0.00082	0.00066	0.214	1.11e-07	7.58e-08	Y
cg01133215	6	45399681	RUNX2;RUNX2;RUNX2	Open sea	Y	SNP; SNP/Indel	-0.0079	0.00132	3.45e-09	-0.00143	0.0009	0.113	8.86e-09	8.32e-09	Y
cg13675859	6	47002973	GPR110;GPR110	Open sea	N		-0.00957	0.00138	1.13e-11	0.0017	0.00084	0.0424	1.4e-11	3.99e-11	Y
cg25850808	6	74405048	CD109;CD109;CD109	North shore	N	SNP/Indel	-0.00749	0.00131	1.76e-08	0.0016	0.0008	0.0451	1.75e-08	4.68e-08	Y
cg20068209	6	75988568	TMEM30A;TMEM30A	Open sea	N		-0.01425	0.00195	7.38e-13	0.00015	0.00118	0.899	1.93e-11	2.83e-12	Y
cg13280041	6	138866865	NHSL1	Open sea	Y	SNP/Indel	0.00966	0.00173	3.68e-08	-0.00035	0.00103	0.732	4.97e-07	9.51e-08	Y
cg24324628	6	138866882	NHSL1	Open sea	N		0.00509	0.00106	1.82e-06	-0.00212	0.00066	0.00139	5.25e-08	5.39e-07	Y
cg06960794	6	149022017		Open sea	N	SNP/Indel	-0.01292	0.00219	5.72e-09	-0.00154	0.00139	0.269	3.28e-08	7.97e-10	Y
cg04494800	6	149775853	ZC3H12D	North shore	N		-0.01083	0.00141	6.35e-14	-0.00038	0.00086	0.66	1.33e-12	7.91e-14	Y
cg17501395	6	149806331	ZC3H12D	Open sea	N	SNP/Indel	-0.00881	0.00152	1.14e-08	0.00031	0.00097	0.747	1.67e-07	3.82e-08	Y
cg15961007	6	153023279	MYCT1	Open sea	Y	SNP; SNP/Indel	-0.00815	0.00136	3.22e-09	0.00086	0.00083	0.297	2.08e-08	4.2e-09	Y
cg03940776	6	158490013	SYNJ2	Open sea	N	SNP/Indel	-0.0074	0.00097	8.46e-14	-0.00044	0.00058	0.45	1.21e-12	2.61e-13	Y
cg19851574	6	167178233	RPS6KA2	Open sea	N		0.02495	0.00386	2.01e-10	-0.00463	0.00225	0.0402	2.14e-10	3.21e-10	Y
cg03216966	7	733282	PRKAR1B;PRKAR1B;PRKAR1B;PRKAR1B;PRKAR1B;PRKAR1B	Open sea	Y	Repeat region; SNP; SNP/Indel	0.00964	0.0022	1.33e-05	-0.00561	0.00146	0.000135	3.79e-08	3.09e-06	Y
cg23754918	7	2653733	IQCE;IQCE	Open sea	Y	SNP; SNP/Indel	0.0136	0.00262	2.66e-07	-0.00353	0.00177	0.046	2.35e-07	3.13e-08	Y
cg01439383	7	2728776	AMZ1	South shore	Y	Uknown factors	-0.00514	0.00092	3.84e-08	0.00029	0.00057	0.615	4.38e-07	1.24e-07	Y
cg10206969	7	5518392	FBXL18	North shelf	Y	Repeat region; Uknown factors	-0.00751	0.00118	3.51e-10	-0.00162	0.00077	0.0342	3.14e-10	1.19e-09	Y
cg27508620	7	21209725		Open sea	Y	SNP; SNP/Indel	0.01258	0.00227	4.42e-08	9e-05	0.00136	0.947	7.53e-07	1.13e-08	Y
cg21912938	7	28220594	JAZF1	South shore	N		-0.00623	0.00097	2.12e-10	-0.00222	0.00065	0.000704	4.56e-12	7.29e-10	Y
cg20258698	7	47556811	TNS3	Open sea	N	SNP/Indel	-0.01114	0.00167	5.09e-11	-0.00014	0.00104	0.896	1.13e-09	1.42e-10	Y
cg23062810	7	73720808	CLIP2;CLIP2	Island	N	SNP/Indel	-0.01238	0.00139	4.68e-18	-0.00169	0.00081	0.0362	7.5e-18	1.03e-17	Y
cg16356456	7	73720870	CLIP2;CLIP2	Island	N	SNP/Indel	-0.01107	0.00136	2.44e-15	2e-05	0.0008	0.982	8.3e-14	3.88e-15	Y
cg09653641	7	92455499	CDK6;CDK6	Open sea	N	SNP/Indel	-0.00547	0.00105	2.25e-07	-0.00242	0.00061	7.93e-05	4.59e-10	6.46e-08	Y
cg19103429	7	92460784	CDK6;CDK6	North shore	N	SNP/Indel	-0.0059	0.00134	1.33e-05	-0.00317	0.00085	0.000207	5.69e-08	2.04e-05	Y
cg20782117	7	95865631	SLC25A13;SLC25A13;SLC25A13	Open sea	N		-0.00871	0.00118	5.51e-13	0.00115	0.0007	0.102	1.78e-12	7.47e-13	Y
cg27284331	7	106297689		North shelf	N	SNP/Indel	-0.00899	0.00164	5.85e-08	0.00247	0.00098	0.0123	1.59e-08	1.84e-07	Y
cg12577010	7	134832544	TMEM140	Open sea	N		-0.01022	0.00162	5.11e-10	-0.00128	0.00099	0.197	2.42e-09	1.7e-09	Y
cg08016257	7	134833166	TMEM140	Open sea	Y	SNP; SNP/Indel	-0.0048	0.00093	3.3e-07	-0.00238	0.00065	0.000276	2.19e-09	1.02e-06	Y
cg17230773	7	142494148		North shore	N	SNP/Indel	-0.00843	0.00152	4.14e-08	-0.00119	0.00089	0.184	1.5e-07	9.58e-08	Y
cg16767506	7	142494244		North shore	N		-0.01142	0.00169	2.98e-11	0.0021	0.00099	0.0349	2.98e-11	2.58e-11	Y
cg16107105	7	150646704	KCNH2;KCNH2;KCNH2	North shore	N	SNP/Indel	0.00847	0.00148	1.67e-08	-0.00023	0.00091	0.8	2.55e-07	5.62e-08	Y
cg25474235	8	8203377	PRAGMIN	Open sea	Y	SNP; SNP/Indel	-0.01031	0.00191	9.93e-08	0.00392	0.00118	0.000902	2.16e-09	2.07e-07	Y
cg12036735	8	20169916		Open sea	Y	Repeat region	-0.01177	0.00182	1.88e-10	0.00256	0.00118	0.0306	1.55e-10	5.42e-10	Y
cg14830371	8	25991602		Open sea	N	SNP/Indel	-0.01372	0.00227	2.57e-09	-0.00137	0.00139	0.326	1.84e-08	6.16e-09	Y
cg21301224	8	56813677	LYN;LYN	Open sea	N	SNP/Indel	-0.00822	0.00148	4.13e-08	-0.00084	0.00095	0.373	2.93e-07	3.38e-08	Y
cg00522276	8	67452722		North shore	Y	SNP; SNP/Indel	-0.01113	0.00162	1.58e-11	0.00035	0.00096	0.716	2.97e-10	5.42e-11	Y
cg20076442	8	72745197		Open sea	N		-0.0105	0.00169	8.56e-10	0.00115	0.00102	0.263	5.23e-09	4.14e-10	Y
cg13009608	8	81034420	TPD52;TPD52	Open sea	N		-0.00493	0.00097	5.1e-07	-0.00161	0.00059	0.0067	7.01e-08	1.51e-06	Y
cg01824466	8	95959531	TP53INP1;TP53INP1	North shore	N		-0.01283	0.00172	3.19e-13	3e-05	0.00106	0.974	9.25e-12	7.6e-13	Y
cg12635790	8	96112814		Open sea	N		-0.01232	0.00186	7.41e-11	-0.00215	0.00118	0.0699	1.4e-10	2.19e-10	Y
cg16103712	8	99023869	MATN2;MATN2	Open sea	N	SNP/Indel	-0.02037	0.00202	3.03e-22	-0.00117	0.00121	0.331	5.18e-21	3.44e-21	Y
cg25020550	8	134028958	TG	Open sea	Y	SNP; SNP/Indel	-0.01045	0.00183	1.72e-08	-0.00067	0.00112	0.552	1.85e-07	3.49e-08	Y
cg12337053	8	142350647	LOC731779	Open sea	Y	Repeat region; SNP/Indel	0.00486	0.00101	1.95e-06	-0.00201	0.00063	0.0015	6.03e-08	2.14e-06	N
cg21926626	8	143382226	TSNARE1	South shelf	N		-0.01429	0.00206	8.96e-12	0.00271	0.00118	0.0222	6.02e-12	3.29e-11	Y
cg11873462	8	144611940	ZC3H3	Open sea	N		-0.01184	0.00181	1.15e-10	-0.0032	0.00108	0.00327	1.11e-11	4.08e-10	Y
cg14161821	9	6955559	KDM4C;KDM4C;KDM4C;KDM4C	Open sea	N		-0.00969	0.00168	1.3e-08	-0.0002	0.00098	0.841	2.11e-07	1.77e-08	Y
cg14387452	9	20512334	MLLT3	Open sea	N	SNP/Indel	-0.00658	0.00098	3.8e-11	0.00121	0.0006	0.0441	4.71e-11	3.66e-11	Y
cg14479136	9	139222701	GPSM1;GPSM1;LOC26102	Open sea	N		-0.00443	0.00081	6.75e-08	-7e-05	0.00048	0.886	1.05e-06	1.87e-07	Y
cg13764516	9	139648911	LCN8	Open sea	N	SNP/Indel	-0.00821	0.00135	2.28e-09	0.00096	0.00084	0.252	1.28e-08	7.79e-09	Y
cg20327845	10	3138418	PFKP	Open sea	N		-0.01539	0.00274	2.99e-08	-0.00095	0.00164	0.563	3.18e-07	3.87e-08	Y
cg02017450	10	10631670		Open sea	Y	SNP; SNP/Indel	-0.01453	0.00248	7.17e-09	0.00239	0.00151	0.114	1.79e-08	2.18e-08	Y
cg09614653	10	22542145		Island	N		-0.00097	0.00024	5.68e-05	-0.00082	0.00017	9.79e-07	1.37e-09	6.22e-05	N
cg14656043	10	35419996	CREM;CREM;CREM;CREM;CREM;CREM	South shelf	N	SNP/Indel	-0.00588	0.00107	5.75e-08	-0.00229	0.00065	0.000466	6.79e-10	3.54e-08	Y
cg14214856	10	36965362		Open sea	N	SNP/Indel	-0.01004	0.00165	1.92e-09	0	0.00102	0.996	4.02e-08	6.15e-09	Y
cg10501360	10	49671665	ARHGAP22	North shelf	N		-0.00546	0.00095	1.35e-08	0.00143	0.00058	0.0135	4.27e-09	4.37e-08	Y
cg12342675	10	60411127	BICC1	Open sea	Y	Repeat region; SNP/Indel	-0.00651	0.00096	2.33e-11	0.00066	0.00059	0.258	1.62e-10	6.88e-13	Y
cg25953130	10	63753550	ARID5B	Open sea	N		-0.01221	0.00223	6.36e-08	-0.00258	0.00136	0.0591	7.67e-08	8.72e-08	Y
cg17477052	10	71596731	COL13A1;COL13A1;COL13A1;COL13A1;COL13A1;COL13A1;COL13A1;COL13A1;COL13A1;COL13A1;COL13A1;COL13A1;COL13A1;COL13A1;COL13A1;COL13A1;COL13A1;COL13A1;COL13A1;COL13A1	Open sea	N		-0.015	0.00216	9.96e-12	0.00261	0.00133	0.0498	1.46e-11	6e-13	Y
cg02571436	10	77468337		Open sea	Y	SNP; SNP/Indel	-0.00669	0.00116	1.12e-08	0.00139	0.00073	0.055	1.37e-08	2.8e-09	Y
cg08356028	10	80217969		Open sea	Y	SNP; SNP/Indel	0.00341	0.00083	3.98e-05	-0.003	0.00056	1.2e-07	1.29e-10	7.74e-05	N
cg25800753	10	94891725		Open sea	Y	Uknown factors	-0.0066	0.00122	8.1e-08	-0.00153	0.00074	0.0394	6.56e-08	1.68e-08	Y
cg10549018	10	98176740	TLL2	Open sea	N	SNP/Indel	-0.0057	0.00097	5.84e-09	0.0004	0.00058	0.489	5.91e-08	1.99e-08	Y
cg03290131	10	112263831	DUSP5	Open sea	Y	SNP; SNP/Indel	-0.00799	0.0013	1.44e-09	-0.00245	0.00082	0.00293	1.15e-10	4.91e-09	Y
cg24916358	10	126315761	FAM53B	Open sea	N		-0.01287	0.00207	9.23e-10	-0.00148	0.00132	0.26	5.55e-09	1.99e-09	Y
cg17143376	10	135202839	PAOX;PAOX;PAOX	North shore	Y	SNP/Indel	0.00359	0.00093	0.000123	0.00307	0.00072	2.35e-05	5.97e-08	0.000353	Y
cg22761205	11	457256	PTDSS2	North shore	N		-0.00891	0.00148	3.18e-09	-0.00158	0.00093	0.0902	6.59e-09	9.12e-09	Y
cg10927968	11	1807333		Open sea	Y	Repeat region	0.01834	0.00282	1.51e-10	0.00013	0.00173	0.939	3.35e-09	4.68e-10	Y
cg07397493	11	2011312	LOC100133545	North shelf	N	SNP/Indel	0.00705	0.0012	7.24e-09	0.00089	0.00072	0.217	3.35e-08	2.47e-08	Y
cg04859117	11	2011341	LOC100133545	North shore	Y	SNP; SNP/Indel	0.00573	0.00093	1.26e-09	-0.00207	0.00063	0.00117	4.15e-11	2.11e-09	Y
cg04310331	11	2012332	LOC100133545	North shore	N		-0.00408	0.00071	1.37e-08	-0.00023	0.00044	0.597	1.61e-07	5.96e-09	Y
cg08376310	11	2858621	KCNQ1;KCNQ1	Open sea	Y	SNP/Indel	0.01203	0.00205	6.71e-09	-0.00063	0.00125	0.612	8.34e-08	3.37e-09	Y
cg15659420	11	20034979	NAV2;NAV2;NAV2	Open sea	N		-0.00933	0.00128	8.74e-13	0.0007	0.00077	0.361	9.41e-12	2.23e-12	Y
cg14415629	11	33033607		North shelf	N		-0.00841	0.00157	1.13e-07	-0.00223	0.00102	0.0282	6.57e-08	2.31e-07	Y
cg07136133	11	36422377	PRR5L;PRR5L;PRR5L;PRR5L	Open sea	N		-0.02017	0.00257	1.55e-14	-0.00129	0.00149	0.388	2.03e-13	6.42e-14	Y
cg00220721	11	36422443	PRR5L;PRR5L;PRR5L;PRR5L	Open sea	N	SNP/Indel	-0.02208	0.00216	6.47e-23	0.00173	0.00123	0.163	5.68e-22	8.78e-22	Y
cg22117805	11	36422455	PRR5L;PRR5L;PRR5L;PRR5L	Open sea	N	SNP/Indel	-0.02903	0.00304	2.57e-20	0.00382	0.0018	0.0337	4.28e-20	2.2e-19	Y
cg18520238	11	36422557	PRR5L;PRR5L;PRR5L;PRR5L;PRR5L	Open sea	N	SNP/Indel	-0.01725	0.00298	1.06e-08	-0.00459	0.00191	0.0166	4.14e-09	3.43e-08	Y
cg08943494	11	36422615	PRR5L;PRR5L;PRR5L;PRR5L;PRR5L	Open sea	Y	SNP; SNP/Indel	-0.02901	0.00237	3.06e-31	-0.00152	0.0014	0.276	6.12e-30	2.42e-29	Y
cg12899423	11	44328154	ALX4	South shore	N		0.00481	0.00089	7.84e-08	0.00023	0.00052	0.662	9.22e-07	2.43e-07	Y
cg21089930	11	58965571	DTX4	Open sea	Y	SNP; SNP/Indel	-0.00823	0.00176	3.47e-06	0.00167	0.00135	0.216	1.13e-05	4.13e-08	Y
cg04999352	11	63304614	RARRES3	Open sea	N	SNP/Indel	-0.01014	0.00148	1.9e-11	-0.00061	0.00092	0.51	2.55e-10	1.65e-11	Y
cg08904394	11	64108902	CCDC88B	North shore	Y	Uknown factors	0.00654	0.00129	4.88e-07	-0.00129	0.00088	0.143	1.22e-06	2.18e-08	N
cg11352146	11	65192550	NEAT1	South shore	N	SNP/Indel	-0.00152	0.00034	9.78e-06	-0.00088	0.00022	9.78e-05	2.08e-08	3.19e-05	Y
cg23523668	11	65194989		South shelf	N	SNP/Indel	-0.01181	0.00194	1.86e-09	-0.00057	0.00129	0.658	2.63e-08	5.07e-09	Y
cg17969560	11	65324768	LTBP3;LTBP3;LTBP3	North shore	N	SNP/Indel	-0.00504	0.00092	5.92e-08	-0.00027	0.00055	0.622	6.68e-07	1.42e-07	Y
cg13924996	11	67053829	ADRBK1	South shore	N		-0.01235	0.00176	5.27e-12	0.00148	0.00108	0.17	2.57e-11	9.77e-12	Y
cg11436362	11	67053929	ADRBK1	South shore	Y	SNP/Indel	-0.01094	0.00194	2.5e-08	-0.00089	0.00132	0.501	2.4e-07	6.53e-08	Y
cg25414605	11	67182672	ATPGD1;ATPGD1	North shore	Y	SNP; SNP/Indel	-0.00488	0.00082	3.43e-09	-0.00016	0.00049	0.747	5.32e-08	1.94e-09	Y
cg26433582	11	68848232	TPCN2	North shore	Y	SNP; SNP/Indel	-0.01028	0.00171	3.16e-09	0.00031	0.0011	0.776	5.1e-08	5.43e-10	Y
cg24088496	11	96071506	MAML2	Open sea	N		-0.00988	0.00161	1.52e-09	0.00216	0.00096	0.0238	9.08e-10	1.13e-09	Y
cg27585939	11	108983607		Open sea	N	SNP/Indel	-0.01058	0.00173	1.81e-09	0.00218	0.00105	0.0374	1.66e-09	3e-09	Y
cg26925644	11	118476517	PHLDB1	North shore	N		0.00449	0.00099	6.21e-06	-0.00227	0.0006	0.000162	2.19e-08	7.32e-07	Y
cg26077811	11	119232263	USP2;USP2	North shelf	N		0.01168	0.00128	1.09e-18	0.00085	0.00077	0.27	1.28e-17	1.8e-18	Y
cg18493761	11	125386885		Open sea	N		0.01255	0.00231	8.14e-08	-0.00196	0.0014	0.161	2.51e-07	2.68e-07	Y
cg03295554	11	128395450	ETS1	South shelf	N		-0.00973	0.0016	1.96e-09	0.00127	0.00097	0.193	8.6e-09	5.68e-09	Y
cg20600850	12	6712515	CHD4	North shelf	N		-0.00424	0.00063	3.83e-11	-0.00045	0.00037	0.225	2.28e-10	1.17e-10	Y
cg21223094	12	11975515	ETV6	Open sea	N	Indel; SNP/Indel	-0.01157	0.00177	1.15e-10	0.00094	0.0011	0.391	1.11e-09	3.79e-10	Y
cg03747456	12	52586127	KRT80;KRT80	Open sea	N		-0.0089	0.00144	1.21e-09	-0.00109	0.00091	0.231	6.42e-09	3.57e-09	Y
cg20072118	12	52653637		South shore	N	SNP/Indel	-0.01083	0.0019	1.72e-08	-0.00187	0.00119	0.116	4.19e-08	4.09e-08	Y
cg27448161	12	53472792	SPRYD3	North shore	N	SNP/Indel	-0.00761	0.00076	2.52e-22	-0.00076	0.00046	0.0994	1.33e-21	1.66e-21	Y
cg12962778	12	54778312	ZNF385A;ZNF385A;ZNF385A;ZNF385A	Open sea	N		0.01001	0.00156	2.39e-10	0.00091	0.00095	0.34	1.97e-09	7.8e-10	Y
cg16834726	12	57937408	DCTN2	North shelf	Y	SNP; SNP/Indel	-0.01005	0.00193	2.51e-07	-0.00207	0.00118	0.0808	3.8e-07	1.28e-09	Y
cg15016701	12	63211683	PPM1H	Open sea	Y	SNP; SNP/Indel	-0.0097	0.00177	6.21e-08	-0.00182	0.0011	0.0984	1.22e-07	6.92e-08	Y
cg23378033	12	65672031	MSRB3;MSRB3	North shore	N	Indel; SNP/Indel	-0.01459	0.00214	2.12e-11	-0.0009	0.00132	0.496	2.76e-10	3.48e-11	Y
cg25363679	12	71031202	PTPRB;PTPRB	Open sea	N		0.01256	0.00201	6.91e-10	0.00138	0.00126	0.276	4.45e-09	2.4e-09	Y
cg14292619	12	75784617	GLIPR1L2	North shore	N		-0.01467	0.00242	2.25e-09	-0.00084	0.00143	0.559	2.7e-08	4.07e-09	Y
cg02637282	12	98768240		Open sea	Y	Repeat region	-0.01032	0.00166	9.77e-10	0.00143	0.00109	0.19	4.34e-09	4.74e-12	Y
cg00849642	12	109106495	CORO1C	Open sea	N		-0.00783	0.00139	2.41e-08	0.00027	0.00082	0.74	3.36e-07	5.18e-08	Y
cg16399664	12	113417284	OAS2;OAS2;OAS2	Open sea	N		-0.01122	0.00169	6.3e-11	-0.00244	0.00107	0.0233	4.15e-11	2.11e-10	Y
cg05298628	12	123379569	VPS37B	North shore	Y	Uknown factors	-0.00544	0.00091	3.49e-09	0.00045	0.00057	0.433	3.22e-08	1.07e-08	Y
cg04347477	12	125002007	NCOR2;NCOR2	Island	N		-0.03001	0.00277	3.17e-25	-0.00087	0.00166	0.603	1.11e-23	1.74e-24	Y
cg22828383	12	125002191	NCOR2;NCOR2	Island	Y	SNP/Indel	-0.01632	0.00248	9.29e-11	-0.00043	0.00148	0.771	1.74e-09	3.32e-10	Y
cg06189670	12	131300783	STX2;STX2	North shelf	N		0.00909	0.00163	3.91e-08	-0.00024	0.001	0.81	5.78e-07	1.18e-07	Y
cg12103569	12	132258560	SFRS8	Open sea	N	SNP/Indel	-0.00827	0.00158	2.25e-07	0.00256	0.00095	0.00729	3.48e-08	3.52e-07	Y
cg19748840	12	132864231	GALNT9	North shore	Y	Repeat region; SNP; SNP/Indel	0.00372	0.00088	2.59e-05	-0.00255	0.00059	1.74e-05	1.01e-08	5.65e-05	N
cg02291365	13	25317267		North shelf	Y	SNP/Indel	-0.0145	0.00402	0.00033	-0.00469	0.00322	0.146	0.000526	7.65e-08	Y
cg01373189	13	33002820	N4BP2L1;N4BP2L1	South shore	N		-0.00778	0.00129	2.35e-09	0.00096	0.00076	0.212	1.12e-08	7e-09	Y
cg09072216	13	36919344	SPG20;SPG20;SPG20;SPG20	North shore	N	SNP/Indel	-0.00518	0.00106	1.2e-06	-0.00239	0.00069	0.000579	1.54e-08	2.42e-06	Y
cg14276580	13	40527020		Open sea	N	SNP/Indel	-0.01155	0.0017	2.71e-11	-0.00042	0.00104	0.687	4.78e-10	6.35e-11	Y
cg24453118	13	47229927	LRCH1;LRCH1;LRCH1	Open sea	N		-0.01834	0.00237	4.02e-14	0.0021	0.0014	0.135	1.83e-13	4.25e-15	Y
cg20294319	13	47253842	LRCH1;LRCH1;LRCH1	Open sea	N		-0.0053	0.00087	2e-09	-0.00192	0.00057	0.000838	4.7e-11	6.12e-09	Y
cg04213841	13	49792685		North shore	Y	Repeat region; SNP/Indel	0.01446	0.00252	1.5e-08	8e-05	0.00146	0.958	2.74e-07	3.54e-08	Y
cg09000832	13	50703589		North shore	N		0.00721	0.00131	4.95e-08	-0.00026	0.00076	0.733	6.57e-07	5.24e-08	Y
cg08274637	13	51417923	DLEU7	Island	N		0.01006	0.00183	5.4e-08	-0.00096	0.00111	0.387	3.91e-07	1.81e-07	Y
cg27051129	13	51417977	DLEU7	Island	Y	SNP/Indel	0.00874	0.0014	8.54e-10	9e-05	0.00087	0.914	1.72e-08	1.56e-09	Y
cg10304534	13	95844361	ABCC4;ABCC4	Open sea	Y	SNP; SNP/Indel; Uknown factors	0.01	0.00193	2.8e-07	-0.00303	0.00125	0.0153	8.69e-08	9e-07	Y
cg01185345	13	99218287	STK24	Open sea	N		-0.00599	0.00087	1.18e-11	-7e-05	0.00054	0.898	2.78e-10	4.26e-11	Y
cg10130374	13	111935412	ARHGEF7;ARHGEF7;ARHGEF7;ARHGEF7;ARHGEF7	Island	Y	SNP; SNP/Indel	0.00434	0.00126	0.000626	-0.00421	0.00093	7.05e-06	8.92e-08	0.000545	Y
cg11360522	13	113379828	ATP11A;ATP11A	North shelf	N		-0.01081	0.00124	2.87e-17	0.00049	0.00072	0.497	5.67e-16	1.07e-16	Y
cg12758082	13	113407769	ATP11A;ATP11A	North shelf	Y	Repeat region; SNP/Indel	-0.00875	0.00091	1.1e-20	-0.00088	0.00053	0.101	5.45e-20	3.43e-21	Y
cg01229865	13	113528751	ATP11A;ATP11A	Open sea	Y	SNP; SNP/Indel	-0.0145	0.00194	2.34e-13	-0.0015	0.00118	0.206	1.52e-12	9.43e-13	Y
cg27295118	14	22902226		Open sea	N		-0.01295	0.0016	3.33e-15	0.00092	0.00094	0.326	3.85e-14	1.13e-14	Y
cg17313709	14	22902298		Open sea	Y	SNP/Indel; Uknown factors	-0.00855	0.00152	2.78e-08	0.00151	0.00093	0.105	6.03e-08	5e-08	Y
cg03047995	14	24601588	FITM1	Island	N		-0.00988	0.0013	1.14e-13	-0.00154	0.00076	0.0437	1.69e-13	3.93e-13	Y
cg03048432	14	51290751	NIN;NIN;NIN;NIN	Open sea	Y	Uknown factors	-0.01441	0.00146	1.53e-21	0.0024	0.00091	0.00878	7.22e-22	1.53e-20	Y
cg01899130	14	55348681	GCH1;GCH1;GCH1;GCH1	Open sea	N	SNP/Indel	-0.01984	0.00337	6.25e-09	-0.00034	0.00199	0.866	1.08e-07	1.57e-09	Y
cg27064708	14	69030612	RAD51L1	Open sea	N	SNP/Indel	-0.00818	0.00145	2.44e-08	0.00018	0.00088	0.837	3.83e-07	1.96e-08	Y
cg09238801	14	74179101	PNMA1;PNMA1	North shore	Y	SNP/Indel	-0.00736	0.00137	9.98e-08	-0.00099	0.00084	0.239	4.43e-07	2.75e-07	Y
cg13027206	14	91866325	CCDC88C	Open sea	N	SNP/Indel	-0.00606	0.00078	3.91e-14	0.00018	0.00048	0.711	8.94e-13	1.13e-13	Y
cg04638655	14	101529855	MIR541	North shore	Y	Repeat region; SNP; SNP/Indel	-0.01543	0.00234	9.46e-11	-0.00282	0.00157	0.0729	1.84e-10	2.44e-10	Y
cg18681014	14	105660876		North shore	N		-0.01023	0.00153	4.52e-11	0.00038	0.00091	0.674	7.67e-10	7.19e-11	Y
cg19769147	14	105860954	PACS2;PACS2	North shelf	N		0.00554	0.00098	2.03e-08	5e-05	0.00066	0.941	3.59e-07	3.72e-08	Y
cg01513913	14	106329158		Open sea	N	SNP/Indel	-0.0067	0.00114	6.45e-09	-0.00066	0.00069	0.34	4.59e-08	1.29e-08	Y
cg27113548	14	106354912		Open sea	N		-0.01038	0.00188	4.6e-08	0.00085	0.00113	0.454	3.9e-07	7.32e-08	Y
cg02150926	14	106361667		Open sea	Y	SNP/Indel	-0.00796	0.00127	6.57e-10	0.00072	0.00075	0.337	5.15e-09	7.67e-10	Y
cg10872075	14	106362691		Open sea	Y	SNP; SNP/Indel	-0.00791	0.00169	3.41e-06	-0.00423	0.00108	0.000102	7.96e-09	1.06e-05	Y
cg00688840	14	106363051		Open sea	Y	Repeat region; SNP/Indel	-0.01798	0.00269	4.72e-11	-0.00578	0.00162	0.000386	5.95e-13	7.6e-11	Y
cg00980649	14	106366503		Open sea	N		-0.01525	0.00328	3.9e-06	-0.0073	0.00189	0.000126	1.1e-08	1.83e-07	Y
cg27184903	15	29285727	APBA2;APBA2	Open sea	N		0.00908	0.00117	3.94e-14	-0.00085	0.00071	0.229	3.01e-13	4.92e-14	Y
cg24736933	15	40633294	C15orf52	Open sea	N	SNP/Indel	-0.00899	0.00147	1.52e-09	0.00102	0.00087	0.241	8.34e-09	5.25e-09	Y
cg26561401	15	44955006	SPG11;SPG11	North shore	N	SNP/Indel	-0.00167	0.00045	0.000214	-0.00141	0.00031	8.32e-06	3.77e-08	0.000571	Y
cg03050022	15	55559759	RAB27A;RAB27A;RAB27A;RAB27A	Open sea	N		-0.01256	0.0021	3.82e-09	-0.00089	0.00127	0.484	3.9e-08	6.78e-09	Y
cg02747950	15	63526883	RAB8B	Open sea	N		-0.00792	0.00133	3.98e-09	0.0013	0.00078	0.0952	8.61e-09	1.36e-08	Y
cg26916780	15	64889554	ZNF609	Open sea	Y	SNP; SNP/Indel	-0.01044	0.00128	2.16e-15	0.00049	0.00077	0.526	4.02e-14	5.57e-15	Y
cg13149245	15	65105500		Open sea	Y	SNP; SNP/Indel	-0.01276	0.00234	7.02e-08	0.00013	0.00142	0.929	1.14e-06	1.62e-07	Y
cg26170244	15	65176353		Open sea	N		-0.00563	0.00104	8.46e-08	0.00032	0.00067	0.63	9.46e-07	2.58e-07	Y
cg00481600	15	65503829	CILP;CILP	Open sea	N		-0.00805	0.00092	1.94e-17	-0.00075	0.00055	0.171	1.37e-16	2.72e-17	Y
cg19265300	15	69702702		North shelf	N	SNP/Indel	-0.00951	0.00147	2.14e-10	-0.00154	0.00089	0.0844	4.64e-10	5.55e-10	Y
cg03760457	15	70326230		Island	N	Indel; SNP/Indel	0.00335	0.001	0.000884	-0.00346	0.0007	1.11e-06	2.13e-08	0.00234	N
cg14434062	15	70767419		Open sea	N		-0.00823	0.0012	1.55e-11	0.00063	0.00071	0.376	1.57e-10	4.85e-11	Y
cg11789681	15	74046708		South shore	N	SNP/Indel	0.00524	0.00088	3.47e-09	-0.00029	0.00052	0.581	4.23e-08	5.17e-09	Y
cg23719157	15	74501584	STRA6;STRA6;STRA6	Open sea	N	SNP/Indel	0.01336	0.00233	1.45e-08	-0.00086	0.00139	0.536	1.53e-07	2.28e-08	Y
cg02430430	15	74532450	CCDC33	Open sea	Y	SNP; SNP/Indel	-0.01055	0.00118	3.59e-18	-0.00081	0.00073	0.268	4.09e-17	1.97e-17	Y
cg24678767	15	74902976	CLK3	North shelf	N		0.00446	0.00082	7.93e-08	0.00079	0.00054	0.141	2.16e-07	2.22e-07	Y
cg24924577	15	90735148	SEMA4B	Open sea	Y	Uknown factors	-0.0096	0.00156	1.28e-09	0.0007	0.00092	0.451	1.29e-08	3.89e-09	Y
cg04340651	15	93617080	RGMA;RGMA;RGMA;RGMA;RGMA;RGMA;RGMA	Island	Y	Indel; SNP/Indel; Uknown factors	-0.01021	0.00164	8.95e-10	-0.00092	0.00099	0.351	7.19e-09	2.89e-09	Y
cg09476997	16	2087932	SLC9A3R2;SLC9A3R2	North shore	N		0.02031	0.00255	6.86e-15	0.0012	0.00159	0.453	1.07e-13	7.15e-15	Y
cg03746015	16	11141000	CLEC16A	Open sea	N		-0.00683	0.0012	1.83e-08	-0.00087	0.00074	0.238	8.82e-08	2.05e-08	Y
cg02301079	16	11591651		Open sea	N		-0.00623	0.00119	2.21e-07	-0.00332	0.00074	9.34e-06	5.75e-11	1.17e-07	Y
cg04730825	16	16116191	ABCC1;ABCC1;ABCC1;ABCC1;ABCC1	Open sea	N	SNP/Indel	-0.00753	0.00136	4.61e-08	-0.00219	0.0008	0.0062	6.56e-09	2.58e-08	Y
cg01394781	16	16214213	ABCC1;ABCC1;ABCC1;ABCC1;ABCC1	Open sea	Y	SNP; SNP/Indel	-0.01112	0.00154	1.3e-12	-0.00168	0.00093	0.0712	2.87e-12	2.17e-12	Y
cg06478823	16	20774873	ACSM3;ACSM3	Open sea	Y	Repeat region	-0.00841	0.0017	8.86e-07	0.00309	0.00103	0.00277	5.11e-08	1.93e-06	Y
cg02983090	16	27437892	IL21R;IL21R;IL21R	Open sea	Y	SNP; SNP/Indel	-0.01611	0.00205	1.65e-14	-0.00476	0.00119	6.99e-05	4.89e-17	2.51e-14	Y
cg08282819	16	27437900	IL21R;IL21R;IL21R	Open sea	N		-0.01465	0.00185	1.12e-14	-0.00164	0.00111	0.142	5.56e-14	2.01e-14	Y
cg08620426	16	29607030		South shore	N	SNP/Indel	-0.01296	0.00193	4.25e-11	4e-05	0.00115	0.972	1.03e-09	6.03e-11	Y
cg06897661	16	50322074	ADCY7;ADCY7	Open sea	Y	SNP/Indel	-0.00781	0.0013	3.4e-09	-0.00063	0.00081	0.441	3.2e-08	7.02e-09	Y
cg09229492	16	50626578	NKD1	Open sea	Y	Repeat region; SNP/Indel	-0.00754	0.00133	2.31e-08	0.0005	0.00082	0.545	2.42e-07	6.12e-08	Y
cg27518892	16	57566936	CCDC102A	North shelf	Y	SNP/Indel; Uknown factors	-0.01253	0.00104	2.15e-30	-0.00047	0.00062	0.45	6.77e-29	1.65e-28	Y
cg04276536	16	57567813	CCDC102A	North shelf	N		-0.00552	0.00085	1.97e-10	-0.00114	0.00054	0.0352	1.85e-10	2e-10	Y
cg03029127	16	57770913	KATNB1	South shore	N	SNP/Indel	-0.00538	0.00089	3.03e-09	0.00064	0.00056	0.251	1.67e-08	2.9e-09	Y
cg05969150	16	72882495	ZFHX3;ZFHX3	Open sea	N	SNP/Indel	-0.00852	0.00114	2.6e-13	0.00034	0.00068	0.62	4.91e-12	9.53e-13	Y
cg27262054	16	73067525	ZFHX3;ZFHX3	Open sea	N		0.00797	0.00124	2.72e-10	0.00083	0.00073	0.258	1.71e-09	4.53e-10	Y
cg05820066	16	75145843	LDHD;LDHD	North shelf	Y	SNP; SNP/Indel	-0.00628	0.00118	1.42e-07	-0.0014	0.00073	0.0542	1.52e-07	8.96e-08	Y
cg01799671	16	81560752	CMIP;CMIP	Open sea	N	SNP/Indel	-0.01799	0.00237	1.08e-13	-0.0014	0.00144	0.333	1.15e-12	4.44e-13	Y
cg00327947	16	85482849		Open sea	N		-0.00716	0.0013	4.75e-08	-0.00117	0.00084	0.161	1.51e-07	6.68e-08	Y
cg16705546	16	85936666	IRF8	South shelf	N		-0.00775	0.00139	3.63e-08	-0.00057	0.00082	0.492	3.36e-07	1.21e-07	Y
cg08645860	16	85969301		Open sea	N	SNP/Indel	-0.00999	0.00169	5.59e-09	-0.00181	0.00106	0.0884	1.11e-08	1.59e-08	Y
cg26943759	16	87100606		Open sea	N		0.00897	0.00148	2.53e-09	0.00104	0.00092	0.258	1.45e-08	3.87e-09	Y
cg01787084	16	87371097	FBXO31;FBXO31	South shelf	Y	Repeat region; SNP; SNP/Indel	-0.01677	0.00288	8.88e-09	-0.00056	0.00177	0.752	1.32e-07	2.25e-08	Y
cg08726900	16	89550474	ANKRD11	Open sea	Y	SNP; SNP/Indel	-0.01022	0.00128	7.09e-15	-0.00109	0.00076	0.149	3.76e-14	1.98e-14	Y
cg07835443	16	89734986	C16orf55	Island	N		-0.02158	0.00182	1.72e-29	-0.00304	0.00108	0.00502	6.25e-30	3.67e-28	Y
cg16725984	16	89735184	C16orf55	Island	Y	SNP; SNP/Indel	-0.02757	0.00249	3.42e-26	0.00085	0.00146	0.558	1.15e-24	8.71e-25	Y
cg09915396	17	2907895	RAP1GAP2;RAP1GAP2	Open sea	N	SNP/Indel	-0.00734	0.00134	6.51e-08	-0.00053	0.00085	0.537	6.36e-07	1.77e-07	Y
cg15030415	17	2908068	RAP1GAP2;RAP1GAP2	Open sea	N		-0.01065	0.00137	3.18e-14	-3e-05	0.00084	0.971	9.93e-13	9.81e-14	Y
cg01076459	17	2908230	RAP1GAP2;RAP1GAP2	Open sea	Y	Repeat region	-0.00801	0.00137	8.21e-09	-0.00031	0.00084	0.714	1.17e-07	2.11e-09	Y
cg04521626	17	4714200	PLD2	South shelf	N	SNP/Indel	-0.00928	0.00143	1.47e-10	-0.00048	0.00087	0.584	2.07e-09	3.53e-10	Y
cg01739167	17	4806344	CHRNE	South shore	Y	SNP/Indel; Uknown factors	-0.00527	0.00092	1.49e-08	0.00128	0.0006	0.0324	1.08e-08	2.74e-08	Y
cg19439123	17	17687621	RAI1	South shore	N	SNP/Indel	-0.01479	0.00215	1.47e-11	-0.00048	0.00133	0.721	2.79e-10	2.8e-11	Y
cg24151087	17	19450271	SLC47A1	Open sea	Y	Repeat region	-0.00171	0.00038	9.96e-06	-0.00112	0.00028	8.72e-05	1.9e-08	7.24e-06	Y
cg08817867	17	19656554		Open sea	N		-0.01411	0.00128	5.88e-26	-0.00348	0.00078	9.94e-06	4.12e-29	1.49e-24	Y
cg24387542	17	20370597	LGALS9B	Open sea	N		-0.00353	0.00067	2.13e-07	-0.00126	0.00046	0.00614	2.81e-08	5.81e-07	Y
cg00166343	17	29150100	CRLF3	North shore	N		-0.00474	0.00086	4.74e-08	-0.00154	0.00054	0.0046	5.07e-09	5.68e-08	Y
cg26027170	17	37394705		Open sea	Y	SNP; SNP/Indel	-0.00787	0.00087	1.39e-18	-0.00126	0.00054	0.02	1.28e-18	2.78e-19	Y
cg00442282	17	38471064	RARA	North shore	N		-0.00607	0.00067	1.44e-18	-0.0007	0.0004	0.0836	5.35e-18	6.12e-19	Y
cg09509673	17	40833697	CCR10;CNTNAP1	North shore	N	SNP/Indel	0.00853	0.00149	1.48e-08	-0.00158	0.00091	0.0839	2.67e-08	1.32e-08	Y
cg05294455	17	45286609	MYL4;MYL4	Open sea	N		0.00824	0.00121	2.55e-11	-0.00088	0.00074	0.236	1.61e-10	4.6e-11	Y
cg19710451	17	46654202	HOXB4	Island	N	SNP/Indel	0.00816	0.0017	1.91e-06	-0.0016	0.001	0.111	3.48e-06	7.22e-08	N
cg15908709	17	46676215	LOC404266;LOC404266;LOC404266;LOC404266;HOXB6;LOC404266	South shore	N	SNP/Indel	0.00789	0.00149	1.58e-07	0.00022	0.00094	0.812	2.17e-06	6.92e-08	Y
cg18183624	17	47076904	IGF2BP1;IGF2BP1	South shore	N		0.02353	0.00291	3.25e-15	0.00406	0.00172	0.0187	2.34e-15	5.8e-15	Y
cg07738730	17	47077165	IGF2BP1;IGF2BP1	South shore	N		0.0222	0.0022	2.56e-22	0.00073	0.00133	0.586	7.68e-21	2.54e-21	Y
cg17178761	17	55682851	MSI2;MSI2	Open sea	Y	SNP; SNP/Indel	-0.00721	0.00126	1.62e-08	-0.00051	0.00076	0.5	1.59e-07	2.52e-08	Y
cg16936953	17	57915665	TMEM49	Open sea	N		-0.01335	0.00222	2.94e-09	0.00025	0.00132	0.852	5.21e-08	9.42e-09	Y
cg12054453	17	57915717	TMEM49	Open sea	N		-0.01186	0.00187	4.25e-10	-0.0012	0.00114	0.293	2.97e-09	1.31e-09	Y
cg01409343	17	57915740	TMEM49	Open sea	N		-0.0093	0.00172	9.1e-08	0.00037	0.00101	0.718	1.15e-06	2.81e-07	Y
cg27023597	17	57918262	MIR21	Open sea	N	SNP/Indel	-0.00793	0.00137	1.07e-08	-0.00138	0.00084	0.0989	2.29e-08	2.97e-09	Y
cg02691192	17	59693501		Open sea	Y	Repeat region	-0.01132	0.00193	6.68e-09	1e-05	0.00124	0.992	1.31e-07	2.05e-08	Y
cg14427590	17	60695089		Open sea	N		0.00669	0.00095	5.98e-12	-0.00071	0.00059	0.229	3.88e-11	1.07e-11	Y
cg10535320	17	61908869	PSMC5	South shelf	N		-0.00602	0.00094	3.35e-10	0.00054	0.00059	0.357	2.85e-09	5.8e-10	Y
cg18402166	17	62778279	LOC146880;LOC146880	South shore	N		0.00736	0.00111	6.07e-11	-0.00131	0.00067	0.052	8.67e-11	3.67e-12	Y
cg05059607	17	65488100	PITPNC1;PITPNC1	Open sea	N	SNP/Indel	-0.01745	0.00294	4.84e-09	-0.00027	0.0018	0.881	8.65e-08	1.66e-08	Y
cg06245338	17	74410839	UBE2O	Open sea	Y	SNP; SNP/Indel	-0.00557	0.00098	1.68e-08	0.00025	0.00058	0.663	2.16e-07	4.82e-08	Y
cg11598872	17	75881232	FLJ45079	North shelf	N		-0.00708	0.00125	2.37e-08	0.00055	0.0008	0.492	2.24e-07	6.62e-08	Y
cg12713583	19	940724	ARID3A	Island	Y	SNP; SNP/Indel	-0.02578	0.00217	1.14e-29	0.00116	0.00127	0.361	2.83e-28	1.37e-28	Y
cg02001279	19	940967	ARID3A	Island	Y	SNP/Indel	-0.01494	0.00149	3.39e-22	-0.00161	0.00091	0.0787	1.41e-21	2.01e-21	Y
cg18598117	19	941126	ARID3A	Island	Y	SNP/Indel	-0.01831	0.00158	2.86e-28	-0.00095	0.00094	0.311	5.84e-27	2.77e-27	Y
cg08894487	19	941243	ARID3A	Island	Y	SNP/Indel	-0.01893	0.00281	3.56e-11	9e-05	0.00184	0.961	8.59e-10	1.06e-11	Y
cg24024661	19	1074425	HMHA1	North shore	N		-0.0147	0.00168	1.52e-17	0.0003	0.00101	0.765	4.65e-16	5.2e-17	Y
cg02753354	19	1074727	HMHA1	Island	N		-0.00549	0.00093	6.29e-09	-0.00069	0.00056	0.215	2.89e-08	7.25e-09	Y
cg17924072	19	1075067	HMHA1	Island	Y	SNP/Indel	-0.00749	0.00143	2.28e-07	-0.00347	0.0009	0.000127	7.33e-10	7.56e-07	Y
cg10714639	19	1075104	HMHA1	South shore	Y	SNP/Indel	-0.0111	0.00174	3.25e-10	0.00047	0.00102	0.647	4.9e-09	4.97e-10	Y
cg07573872	19	1126342	SBNO2;SBNO2	South shelf	Y	Indel; SNP; SNP/Indel	-0.01068	0.00172	9.69e-10	-0.00081	0.00111	0.466	1.02e-08	9.89e-10	Y
cg18608055	19	1130866	SBNO2;SBNO2	Open sea	Y	SNP; SNP/Indel	-0.01026	0.00135	1.03e-13	-0.00022	0.00081	0.787	2.52e-12	3.47e-13	Y
cg12170787	19	1130965	SBNO2;SBNO2	Open sea	Y	SNP/Indel	-0.00597	0.00093	2.6e-10	1e-05	0.00057	0.991	5.94e-09	9.11e-10	Y
cg11881835	19	2052483	MKNK2;MKNK2	South shore	N	Indel; SNP/Indel	-0.0141	0.0024	6.4e-09	0.00076	0.0014	0.59	7.7e-08	2e-09	N
cg05660874	19	2332485	SPPL2B;SPPL2B	North shelf	N	SNP/Indel	-0.00505	0.00084	3.51e-09	0.00063	0.00051	0.215	1.66e-08	7.73e-09	Y
cg06379435	19	3344273		Open sea	N		-0.00937	0.00151	9.57e-10	0.00183	0.00088	0.0384	9.21e-10	3.29e-09	Y
cg03242964	19	3381991	NFIC;NFIC	Island	Y	SNP/Indel; Uknown factors	0.00564	0.00092	1.6e-09	0.00107	0.00058	0.0666	2.56e-09	5.41e-09	Y
cg06870470	19	11315767	DOCK6	North shelf	N		-0.01344	0.00129	1.11e-23	-0.00265	0.00079	0.000881	5.96e-25	1.27e-22	Y
cg19821297	19	12890029		South shore	N		-0.00616	0.00113	7.59e-08	-0.00066	0.00069	0.339	4.76e-07	1.82e-07	Y
cg08679013	19	12997997	KLF1;KLF1	South shore	N		0.00485	0.00089	7.5e-08	0.00018	0.00057	0.752	9.98e-07	2.01e-07	Y
cg15783941	19	13132221	NFIX	North shelf	N	SNP/Indel	0.00837	0.00147	1.7e-08	-0.0001	0.00091	0.911	2.93e-07	5.7e-08	Y
cg27648858	19	18266834	PIK3R2	Island	Y	SNP/Indel	-0.00568	0.00087	1.56e-10	0.00304	0.00066	4.7e-06	2.63e-14	4.66e-10	Y
cg24878115	19	18545062	SSBP4;SSBP4	Island	N		-0.00612	0.00085	2.05e-12	0.00111	0.00055	0.0414	2.64e-12	1.36e-12	Y
cg11297046	19	49657000	HRC	South shore	N	SNP/Indel	0.00556	0.0009	1.02e-09	0.00035	0.00056	0.535	1.22e-08	3.02e-09	Y
cg02348449	19	58630429	ZSCAN18;ZSCAN18	South shore	N	SNP/Indel	-0.00536	0.00094	1.77e-08	-0.00114	0.00058	0.0491	1.9e-08	1.83e-08	Y
cg06442489	19	58630612	ZSCAN18;ZSCAN18	South shore	N		-0.00813	0.00141	1.13e-08	0.00233	0.00091	0.0106	2.87e-09	2.8e-08	Y
cg05857996	20	2675418	EBF4	South shore	N		0.00454	0.00084	9.12e-08	0.0016	0.0006	0.00833	1.67e-08	1.45e-09	Y
cg16426670	20	2675996	EBF4	South shore	N	SNP/Indel	0.00843	0.0015	2.62e-08	0.00058	0.00085	0.496	2.49e-07	6.34e-08	Y
cg00102731	20	2729245	EBF4	North shore	Y	SNP; SNP/Indel	0.00848	0.00134	4.33e-10	-0.00034	0.00078	0.661	6.58e-09	1.36e-09	Y
cg18157896	20	2795593	C20orf141;LOC100288797	Open sea	Y	SNP; SNP/Indel	-0.00929	0.00161	1.34e-08	0.00173	0.00097	0.0742	2.17e-08	4.56e-08	Y
cg01143454	20	2795601	C20orf141;LOC100288797	Open sea	Y	SNP/Indel; Uknown factors	-0.01013	0.00186	7.43e-08	0.00084	0.00118	0.475	6.4e-07	2.06e-07	Y
cg19592472	20	3052274	OXT;OXT	Island	Y	SNP/Indel	-0.0119	0.00231	3.33e-07	0.00415	0.0014	0.00304	2.2e-08	9.61e-07	Y
cg25551168	20	3065343	AVP;AVP	South shore	N	SNP/Indel	-0.00901	0.00136	8.08e-11	-0.00163	0.00085	0.0537	1.18e-10	1.58e-10	Y
cg16536918	20	3065403	AVP	South shore	N	SNP/Indel	-0.01103	0.00157	4.84e-12	0.00078	0.00096	0.418	5.65e-11	1.79e-11	Y
cg24257309	20	3065423	AVP	South shore	N	SNP/Indel	-0.00889	0.0014	3.82e-10	-4e-05	0.00085	0.963	8.36e-09	1.34e-09	Y
cg04632887	20	3065559	AVP	South shore	Y	SNP/Indel	-0.01055	0.00146	1.2e-12	0.0008	0.00087	0.355	1.26e-11	4.43e-12	Y
cg23169111	20	3065582	AVP	South shore	N	SNP/Indel	-0.00551	0.00089	1.08e-09	0.00022	0.00055	0.693	1.66e-08	2.67e-09	Y
cg09143713	20	9141615	PLCB4;PLCB4	Open sea	N		-0.00956	0.00184	2.72e-07	-0.00224	0.00109	0.0408	2.14e-07	1.61e-08	Y
cg00151922	20	10652103	JAG1	North shore	N		-0.0059	0.00085	8.97e-12	-0.00054	0.00054	0.324	8.01e-11	3.31e-11	Y
cg21132686	20	22795774		Open sea	Y	SNP/Indel; Uknown factors	-0.01203	0.0014	6.9e-17	-0.00131	0.00089	0.141	3.91e-16	2.12e-16	Y
cg09333580	20	31606541	BPIL1	Open sea	Y	SNP; SNP/Indel	-0.00578	0.00104	4.51e-08	-0.00104	0.00065	0.108	9.83e-08	1.49e-07	Y
cg16151538	20	33676388	TRPC4AP;TRPC4AP	North shelf	N		-0.00751	0.00127	4.84e-09	-0.00037	0.00079	0.637	6.34e-08	2.07e-09	Y
cg00499707	20	34679665		North shore	N		0.00743	0.00115	1.96e-10	-0.00105	0.0007	0.132	6.54e-10	6.92e-10	Y
cg18217136	20	36157651	BLCAP;BLCAP	South shore	Y	Repeat region; SNP/Indel	0.00473	0.00111	2.31e-05	-0.00255	0.00069	0.000211	9.82e-08	1.36e-05	Y
cg13283635	20	61450653	COL9A3	South shore	Y	SNP; SNP/Indel	-0.00755	0.00127	4.72e-09	-0.00074	0.00084	0.379	3.78e-08	1.59e-08	Y
cg08854834	21	30517941	C21orf7	Open sea	N		-0.00439	0.00079	4.5e-08	0.00074	0.00052	0.154	1.37e-07	1.13e-07	Y
cg21081878	21	38334730	HLCS	North shelf	N		-0.01459	0.00203	1.66e-12	-0.00124	0.00122	0.311	1.51e-11	1.28e-12	Y
cg27471246	21	39776434	ERG;ERG;ERG;ERG	Open sea	N		-0.0075	0.00116	2.26e-10	-0.00125	0.00071	0.0798	4.64e-10	4.92e-10	Y
cg24815934	21	46332181	ITGB2;ITGB2	Open sea	N		-0.00567	0.00085	5.57e-11	0.00049	0.0005	0.324	4.64e-10	1.9e-10	Y
cg09057885	21	46913886	COL18A1;COL18A1;COL18A1	South shore	Y	SNP; SNP/Indel	0.00616	0.00109	2.54e-08	-7e-05	0.00066	0.914	4.32e-07	8.38e-08	Y
cg05460329	22	19512903	CLDN5;CLDN5	South shore	Y	SNP/Indel; Uknown factors	0.00795	0.00147	9.38e-08	-0.0011	0.00088	0.213	3.74e-07	2.63e-07	Y
cg07969918	22	31682909	PIK3IP1;PIK3IP1	North shelf	N		-0.00753	0.00103	7.72e-13	-0.00025	0.00065	0.698	1.58e-11	2.8e-12	Y
cg15035133	22	37962637	CDC42EP1	Island	Y	SNP; SNP/Indel	-0.00601	0.00097	8.84e-10	-4e-05	0.00059	0.951	1.84e-08	3.05e-09	Y
cg13110239	22	38711267	CSNK1E;CSNK1E	North shore	Y	Uknown factors	-0.00458	0.00079	9.32e-09	3e-05	0.0005	0.955	1.74e-07	2.68e-08	Y
cg00541544	22	39150255	UNC84B	North shore	N		-0.01035	0.0018	1.46e-08	-0.00319	0.00113	0.00506	1.8e-09	4.48e-08	Y
cg27504369	22	39353550	APOBEC3A;APOBEC3A	Open sea	N	SNP/Indel	-0.0136	0.00183	3.68e-13	-0.00063	0.00114	0.578	6.42e-12	1.46e-12	Y
cg21166916	22	42316481		South shore	N		0.00354	0.00065	7.14e-08	6e-05	0.00042	0.888	1.11e-06	5.7e-08	Y
cg09693106	22	46449821	C22orf26;LOC150381	Island	N		-0.01073	0.0019	2.41e-08	-0.00031	0.00113	0.782	3.54e-07	5.68e-08	Y
cg03684807	22	46457384		Island	N		0.00844	0.00149	2.07e-08	0.00091	0.00087	0.296	1.22e-07	4.19e-08	Y
cg05840541	22	50482925	TTLL8	North shore	Y	Repeat region; SNP/Indel	-0.00837	0.00128	1.14e-10	-0.00085	0.00077	0.271	7.78e-10	3.47e-10	Y
